# Supplementary material for: IS481EU Shows a New Connection between Eukaryotic and Prokaryotic DNA Transposons
Source: Biology (Basel). 2023 Feb 25;12(3):365. doi: 10.3390/biology12030365 (PMC10045372; doi:10.3390/biology12030365)
Supplement: Supplementary file 1 [file biology-12-00365-s001.zip]

Archive with 14 entries (11 files):
- SupplementaryMaterials/
- SupplementaryMaterials/DataS1.fa
- __MACOSX/
- __MACOSX/SupplementaryMaterials/
- __MACOSX/SupplementaryMaterials/._DataS1.fa
- SupplementaryMaterials/DataS2.fa
- __MACOSX/SupplementaryMaterials/._DataS2.fa
- SupplementaryMaterials/DataS3.fa
- __MACOSX/SupplementaryMaterials/._DataS3.fa
- SupplementaryMaterials/FigureS1.pdf
- __MACOSX/SupplementaryMaterials/._FigureS1.pdf
- SupplementaryMaterials/TableS1.xlsx
- __MACOSX/SupplementaryMaterials/._TableS1.xlsx
- __MACOSX/._SupplementaryMaterials
