# Supplementary material for: IS481EU Shows a New Connection between Eukaryotic and Prokaryotic DNA Transposons
Source: Biology (Basel). 2023 Feb 25;12(3):365. doi: 10.3390/biology12030365 (PMC10045372; doi:10.3390/biology12030365)
Supplement: Supplementary file 1 [file biology-12-00365-s001.zip › SupplementaryMaterials/DataS1.fa]

>IS481EU-10N1_TV
tgttgcatgctaagttcggtcaaaatgtaaacctctcaattttatcgtcgggggaagtaactcaattcct
tcaaaattattctttaaatattgaatttaaagttatttaatttggattataaataaataggctaatacaa
tatttaaaaatgagaaaaaataacttttcaaagaacttttcataatctcaaagaaaattttttattcaat
aattatataaattaattaacattcataatgaaattggatttttttataaaaaattggtcctacttaactt
tttgagagaatttggctttctcgtaaacgaaaaaggggatttgacggagtcaaatccccgctcacaaaaa
gtggactttacatgtcaaattttatatgcatgtaatgtccacttttatgagttttaggaaggaattggaa
gccatgagttactgacattgcatcagtatctcatagcctccaattccttcaaaaaatgggagaaactttg
tccgaatagtttaacattcggacaaagtttctcccattttaagaaggaattggagggtaagagatatacc
atatgaatgtatatctcttaccctccaattcctcctagaaagtgtccaaactttgggttaattgcaaagt
attaacccaaagtttggacactttcaagtggagatggaaggctttggggtatatattaatacaatatacc
tcaaagccttccatctccactacaaatgtgagaaactttgtccgaatagtttaacattcggacaaagttt
ctcccatctttcaatgtaattgctacctgtgaggtactgacttgaagtcagtgcttcacaggtagcaata
tccaaaaatttaaaaacattttatcagttcgttagagaactagagcctcctaggtactgaaccagaatca
gtgcctagggkactctagtgatctatataaatctgagaaactttgaggaaattgttcgacatttcctcaa
agtttctcagcaatttagcgaggaatgttcgttatcgtgtagatatttataatatatacatgataacaaa
cattccccgctaaaagatgtaaaatcttataagaaataattgcaaaagaataacaaattgcaacaaattt
tatatgaaactgaaccttatgaggtagtgattcaagatcaccgcctcataagattcagtttcaatctcaa
gtatctcaaaagtaaggctctattttttgccatgtaaagtgtcacttttctgtccaaatgataagttatt
cagagaaagtttcccagctatcaagagggaattgttccttatgaggtatatattcatactgtatacctca
taaggaacaattccctccttaaaacgagaaaacttgttcgaaattgtttatcatttcgaacaagttttct
cgtttttaataagaaactaaaggctatgaggcactgattatatattagtgcctcacagcctttagtttct
aatagatagctgggaaactttctccaaatgataagttattcagagaaagtttcccagctatcaagaggga
attgttccttatgaggtatatagttataatgtatacctcataaggaacaattccctcattaaaatcgtag
atattttttacttattactcatgctttcaaaatcacaatcctctgaaaagttattttttattaagaattt
agaattttgataaataccttttttcaatttgatataatacttatatattttcaaaaagacattttgaaaa
gatatctcaaaagttctctgaaaacctatttttgattaattttgagaaatatccgtattaaattaatcaa
taaattcattcaacactactttaatttttaaattcaaaaaattatatgtgcttcttaaaatgtctcacaa
aaattttattataaaattatatacaatattaaaaatcccacaacattttttactttacataatcgtactt
cctcgacgattaatttcccctcaattcctatcgttgaccgaacttagcatgcaaca
>IS481EU-10_TV
tgcatgctaagttcggtcaaaatgtaaacctctcaattttatcgtcgggggaagtaactcaattccttca
aaattattctttaaatattgaatttaaagttatttaatttggattataaataaataggctaatacaatat
ttaaaaatgagaaaaaataacttttcaaagaacttttcataatctcaaagaaaattttttattcaataat
tatataaattaattaacattcataatggaattggatttttttataaaaaattggtcctacttaacttttt
gagagaatttggcttttcattttttattatgagtagaccaaccattccttcttggtggttaattcaaaca
cgcgaaaaacttgaatctcgcgaactcaattatttaattgcgtgtaagcgagttccatacgaggatgaaa
tgaagtgtgaatttagatcaatttcgaaaaacacacttaaagcagcatacacaaatgcaaatttaacgcc
cccaaacgttaaacctggtccggcaccagatgatattactcctgaaaatttgcaatatgttctccaaaaa
tttcaggaatataagtgcggaatccaaaagatgttttggcgtttaaacatggatcaaaatgtttattcag
tttcctacaataaactcagaagaatttacagtattttggagatcaaagaaccaaaaagtgacaggccccc
tcaaaaatattatacgccatatgaagcaacaaaacctgataccatatggcatgtagatgttcatttttta
tacggttcacagaggttacctgtttatggtataatagacgataaatctcggtttttgttggctttaaaaa
ttttgccaaataaatcttccgaatctacaacaagagttgccgaagaaacgattggcttatatcaaaagcc
attttgtttctggtccgacaacgggggagagaatatgggccaattttataattggctcatgcgaaacaac
attcaaatccgccacactctcccccatatgccgcgccagaacggcaagattgaaaggctctggccgtctc
ttgaaagaaatgtcggccggtcttcaaatgcaaaacaaattcaagaatttcttgataaattcaggaaaaa
ttacaactcagtaccacataaaacccttcccaaaaagggttttcgccccatgactccagaagagtgttac
aatgagacaccacattggaaacagggtgaaacgccattttggagagttatgattgatggacacttcgaaa
tcaaagaaataccgaaccattgaatacacaattacgaataaacgcttaatttttataaaaatcttattac
atttttcctgaatttttaaattgtacaataaagatggaaggctttggggtacatattaatataatatacc
tcaaagccttccatctccactacaaatgggagaaactttgtccgaatagtttaacattcggacaaagttt
ctcccattttaagaaggaattgcagggtaagaggtacatagtatgaatattacctcttaccctgcaattc
cttctagaaagttccaaaactttgggttaattgcaagacattaacccaaagttttggaactttcaagtgg
agatggaaggctttggggtacatattaatataatatacctcaaagccttccatctccactacaaatggga
gaaactttgtccgaatagtttaacattcggacaaagtttctcccatttaaagaaagaattgttccttatg
aggtatatagtcataatgtatacctcataaggaacaattccctccttaaaacgagaaaacttgttcgaaa
ttgtttatcatttcgaacaagttttctcgtttttaataagaaactaaaggctatgaggcactgattatat
attagtgcctcacagcctttagtttctaatagatagctgggaaactttctccaaatgataagttattcag
agaaagtttcccagctatcaagagggaattgttccttatgaggtatatagttataatgtatacctcataa
ggaacaattccctcattaaaatcgtagatattttttacttattactcatgctttcaaaatcacaatcctc
tgaaaagttattttttattaagaatttagaattttgataaataccttttttcaatttgatataatactta
tatattttcaaaaagacattttgaaaagatatctcaaaagttctctgaaaacctatttttgattaatttt
gagaaatatccgtattaaattaatcaataaattcattcaacactactttaatttttaaattcaaaaaatt
atatgtgcttcttaaaatgtctcacaaaaattttattataaaattatatacaatattaaaaatcccacaa
catttttttactttacataatcgtacttcctcgacgattaatttcccctcaattcctatcgttgaccgaa
cttagcatgcaaca
>IS481EU-1_HisMel
tgttgcaagagaaaaagcgcctgacttcactttctccactttttgaatgaactcatagaattgtttgtat
gagatgattcaaaaagtggattttacaacgagtaaaagaaaatttcatatgagatttatcaaaaagtgaa
ctttgtactgaatttttaattcccttcactttttgatggaactcatagaattgtttgtatatgagaattc
aaaagtttattccgtcactttcttgttgtttatatgagggggtgccccattgtatcgtttccactttttc
aatggtttatttttcaatgaagaagaactcaagtaacgacgatccgagaaatggcatcgatatccaagca
ttccgtcaatcaattaatgacaatggagtcgaagatacacggaaaatattccatatcagtcgagagaaga
tccatgcaatttgcaaactcgaggggatagcaattcctagccgagggagaccgtcaaaggaaatcaaaga
agaggaagttaatttttgcctcgactacaaagacaaataccatgttggctaccaacgaactgctgagtct
gctaagcgacataacattgcaactactgagtggtcagttaggaagatatttactgaacagaaactgcttt
gttacaagaaacctgaaaagctccccaaagaacatctccgtcttttcgttgcaaaatatgctaatcagtt
atggcatgcagatattcactatgttaccattgaaggagaacaattttatctccttggattcattgatgat
cgttctcgcttcctgatctattatgaagtcctatcaagtaagacttctgaagcttgtgccacggcgctta
ttaaagctctaggttctgttgtacatcgacctaaaatgctgactattgataatgggggagaatttaccgg
caatccatttcaatttatactccagctttatggtattgaagattaccgtactcacccctatactccagag
gagaatggtaagatagaacgtttttggttgacgattgaacgtgccaaaggaccaaatgttgcatggagca
ttcctaagattaatagcataattcatgaatataattattttttggacgcatcgaagtttgagaaaaactc
actcaccaatccttaacaccctatgaagcatggcgcacaatggataggtatacaggtcaaactgatgctt
gcattgaaatgattaaataattccatctcatttgatttttattattttttatgtttacttatattatata
agcctagtactgatatgaacaacgattgcttaattttcatgtgcttaatcgaactggatgcatccagcta
gcttgtgctactatatattaatatattggtattttttcttctattatcaatatatgccgataccactttt
tgaataaaacattcaaaaagtggtatcggcatgttttgtaaaccattcaatttttaaatttcaatgcaca
catataatatattcgcttagtatcattaaaaagttgcgactacaagcaggattaatagtcgttcacaggc
acggacgggccgataccactttttgagggcactcaaaaagtggtatcggcgatcatttcggggccccctg
tcgtaaatgcaattcaaaaagttcgtatgatatttttttctattaacaaatagaatttattctatgagat
cattcaaaaagtggagaaagtgaagtcaggcgctttttctcttaccaca
>IS481EU-1_TV
tgttatagaccgaaaatagattttttcggttttctcttcaaataattgaaagaatgatagtattataggt
ttattatattatatagcatataatcatgctatagccgaaaattataagttttgagaagattgaatataac
acaaataaatttgaatgtaagttaaattgcttgttgtttttaataggtatttaatgagaaatccaatatt
gcaaaattcaaattgaatgattgaaagaacagaaaaagtcattcttttcaatttcgaatatgtttcattg
tatttataattatatggcaaataagatatttaaacttgatttttgaaggaaaattcacaaaattgaatat
attcaaataatttttattcaaaaataaactagttatttgagtttaatactaattatctattcaaactaca
aagtttgtaatttaaaatattttgtgagatcagattgaattaattcaaggttcttttcagttaatattaa
tgaccatattacgcattttcgaacattctaaaccaaatatataaaaatgggagacgaatgttaaatttgc
tagacatggggagttgtctgcaaagttttagctcttatctctaacaaaaaattaatttttaaaaaaatga
ccgaaaacgtttcacagcgagaaaaaaataaaaggcaagatagaattttctagacataaagaagttgttt
accgagttttagctcttatctctaacaaaaaattaatttttaaaaaaaagaccgaatacgtttcacagcg
agaaaaaaataaaaggcaagatagaattttctagacataaagaagttgtttaccgagttttagctcttat
ctctaacaaaaaattaatttttaaaaaaaagaccgaatacgtttcacagcgagaaaaaaataaaaggcaa
gatagaattttctagacataaagaagttgtttaccgagttttagctcttatctctaacaaaaaattaatt
tttaaaaaaaagaccgaatacgtttcacagcgagaaaaaaataaaaggcaagatagaattttctagacat
aaagaagttgtttaccgagttttagctcttatctctaacaaaaaattaatttttaaaaaaaagaccgaat
acgtttcacagcgagaaaaaaataaaaggcaagatagaattttctagacataaagaagttgtttaccgag
ttttagctcttatctctaacaaaaaattaatttttaaaaaaaagaccgaatacgtttcacagcgagaaaa
aaataaaaggcaagatagaattttctagacataaagaagttgtttaccgagttttagctcttatctctaa
caaaaaattaatttttaaaaaaaagaccgaatacgtttcacagcgagaaaaaaataaaaggcaagataga
attttctagacataaagaagttgtttaccgagttttagctcttatctctaacaaaaaattaatttttaaa
aaaaagaccgaatacgtttcacagcgagaaaaaaataaaaggcaagatagaattttctagacataaagaa
gttgtttaccgagttttagctcttatctctaacaaaaaattaatttttaaaaaaaagaccgaatacgttt
cacagcgagaaaaaaataaaaggcaagatagaattttctagacataaagaagttgtttaccgagttttag
ctcttatctctaacaaaaaattaatttttaaaaaaaagaccgaatacgtttcacagcgagaaaaaaataa
aaggcaagatagaattttctagacataaagaagttgtttaccgagttttagctcttatctctaacaaaaa
attaatttttaaaaaaaagaccgaatacgtttcacagcgagaaaaaaataaaactgtacactgattttca
ttttcatttccagtcactttacttattattttttctttttttcattttaattataaattatttcataata
cgtttatttacgttaccattttctttattcttttgaattccatactagacacatatagaatattttgatt
gttaacgtacttcattagaatgaatccttacaaagggtatgtcgatcgaatttacctaattggtatttcc
aatcagattgaagaaggtaaaatgacatgggaagaagcttgcacccatgttcccatcgccccaacccttc
aatcaaatgatttcaaatatttagatgtttcaaaatctttttttacaaaatcaatttagcttacagaata
tcccattgcctaaaggcaagaaaggtcgtagggtcaatccctacgaccaaatcaaagctcttgctgtgat
acatgaccactgggcctttccctgtggtcaaacaaaacaatggaaacgtttgaaattacaacaaattgat
gtatcttatagagaagtacgcagatacttcaaagaaaatcatttcaccaagacgcgattagagcatgccg
ggccagaaacagcagtaagatattgggcgctttcacccaatcttatctggcacgcagatgttcattattt
taggggtgttcgtggccagtatatttatggcataatcgacgattttagccgcaaagtcctagcgtgtata
caaataccagatatgctggcagcgacgacagcgaacgttgcggcttccgccttcattgaatttggcgccc
cttattgtttctggaccgacaacggttcagaaaataggggcgcctttcaagatctacttgatctttgggg
cgtccaatggcggcatacagactctcattctccctaccaaaatgggaagattgagagattctggccgaca
ttggagcgctgccaaagcattcaggctattcctgcctttatttgggagtacaataataacacaccgcatg
aagatctcccaattaatccattaactggaacaaattacacgccaaatcaaatgtatcagctgaaaccgaa
atacacaaatgcagatacagaaaggttgtggcaaatatgggatacagatacaggcatgaccgctgttgac
acattcacaacgtaataataaacataattttttaatttcatttttaacaagtttttttaaatgtatgtaa
tgaataattcattagaatatgataatgcacattgtaacagaatagaacaatcaccaaattttttttgaaa
ttaaaaaataaaagtaaaaagtataaagtaatctaaccaaaaaagatatttaaaagaattttggaaaaaa
cagaataaggataatgatattattttagatacacaatcgatgtactgaagaataatccggtaaaatgatg
atataaaattagattattttacaagtagctaaaagaataaaactataatataaaataaatgaagtttaat
gaaacaataaaggttaaataaataataaagatttttattttatatcagtattgagaagaagtaacagcta
aaactcggtaaacaacttctttatgtctagaaaattctatcttgccttttatttttttctcgctgtgaaa
cgtattcggtcttttttttaaaaattaattttttgttagagataagagctaaaactcggtaaacaacttc
tttatgtctagaaaattctatcttgccttttatttttttctcgctgtgaaacgtattcggtcttttttta
aaaattaattttttgttagagataagagctaaaactcggtaaacaacttctttatgtctagaaaattcta
tcttgccttttatttttttctcgctgtgaaacgtattcggtcttttttttaaaaattaattttttgttag
agataagagctaaaactcggtaaacaacttctttatgtctagaaaattctatcttgccttttattttttt
ctcgctgtgaaacgtattcggtcttttttttaaaaattaattttttgttagagataagagctaaaactcg
gtaaacaacttctttatgtctagaaaattctatcttgccttttatttttttctcgctgtgaaacgtattc
ggtcttttttttaaaaattaattttttgttagagataagagctaaaactcggtaaacaacttctttatgt
ctagaaaattctatcttgccttttatttttttctcgctgtgaaacgtattcggtcttttttttaaaaatt
aattttttgttagagataagagctaaaactcggtaaacaacttctttatgtctagaaaattctatcttgc
cttttatttttttctcgctgtgaaacgtattcggtcttttttttaaaaattaattttttgttagagataa
gagctaaaactcggtaaacaacttctttatgtctagaaaattctatcttgccttttatttttttctcgct
gtgaaacgtattcggtcttttttttaaaaattaattttttgttagagataagagctaaaactcggtaaac
aacttctttatgtctagaaaattctatcttgccttttatttttttctcgctgtgaaacgtattcggtctt
ttttttaaaaattaattttttgttagagataagagctaaaactcggtaaacaacttctttatgtctagaa
aattctatcttgccttttatttttttctcgctgtgaaacgtattcggtcttttttttaaaaattaatttt
ttgttagagataagagctaaaactcggtaaacaacttctttatgtctagaaaattctatcttgcctttta
tttttttctcgctgtgaaacgtattcggtcttttttttaaaaattaattttttgttagagataagagcta
aaactcggtaaacaacttctttatgtctagaaaattctatcttgccttttatttttttctcgctgtgaaa
cgtattcggtcttttttttaaaaattaattttttgttagagataagagctaaaactcggtaaacaacttc
tttatgtctagaaaattctatcttgccttttatttttttctcgctgtgaaacgtattcggtcattttttt
aaaaattaattttttgttagagataagagctaaaactcggtaaacaacttctttatgtctagaaaattct
atcttgccttttatttttttctcgctgtgaaacgtattcggtcttttttttaaaaattaattttttgtta
gagataagagctaaaactcggtaaacaacttctttatgtctagaaaattctatcttgccttttatttttt
tctcgctgtgaaacgtattcggtcttttttttaaaaattaattttttgttagagataagagctaaaactc
ggtaaacaacttctttatgtctagaaaattctatcttgccttttatttttttctcgctgtgaaacgtatt
cggtcttttttttaaaaattaattttttgttagagataagagctaaaactcggtaaacaacttctttatg
tctagaaaattctatcttgccttttatttttttctcgctgtgaaacgtattcggtcttttttttaaaaat
taattttttgttagagataagagctaaaactcggtaaacaacttctttatgtctagaaaattctatcttg
ccttttatttttttctcgctgtgaaacgtattcggtcttttttttaaaaattaattttttgttagagata
agagctaaaactcggtaaacaacttctttatgtctagaaaattctatcttgccttttatttttttctcgc
tgtgaaacgtattcggtcttttttttaaaaattaattttttgttagagataagagctaaaactcggtaaa
caacttctttatgtctagaaaattctatcttgccttttatttttttctcgctgtgaaacgtattcggtct
tttttttaaaaattaattttttgttagagataagagctaaaactcggtaaacaacttctttatgtctaga
aaattctatcttgccttttatttttttctcgctgtgaaacgtattcggtcttttttttaaaaattaattt
tttgttagagataagagctaaaactcggtaaacaactccccatgtctagcaaatttaacattcgtctccc
atttttatatatttggtttagaatgttcgaaaatgcgtaatatggtcattaatattaactgaaaagaacc
ttgaattaattcaatctgatctcacaaaatattttaaattacaaactttgtagtttgaatagatgattag
tattaaactcaaataactagtttatttttgaataaaaattatttgaatatattcaattttgtgaattttc
cttcaaaaatcaagtttaaatatcttatttgccatataattataaatacaatgaaacatatttgaaattg
aaaagaatgactttttctgttctttcaatcattcaatttgaattttgcaatattagatttctcattagat
acctattaaaaccaacaagcaatttaacttacattcaaatttatttgtgttatattcaatcttctcaaaa
cttataattttcggctatagcatgattatatgctatctaatataataaacctataatactatcgttcttt
caattatttgaagagaaagccgaaaaaatctattttcggtctataaca
>IS481EU-1_TrFoetus
agatgccaataaatatgctaaggaaatatcatgtgggaaatattatgttctggatgtgtctcatcaaaac
atcatttctccaatttttaaaagacccccacttttatattttttcattccgtaattctgatagttggaca
aaaaaatgtaactgatgaaattaaaaatcatattgtaacacgcgaatatccttggaataatattgaagta
atcattttgtcttcaaatagaccatgataaaggaaaattggaataattttgattaatttgcacaaatcat
tattccaaattacgtttttgataaaaatagatttattttctctatgattattttaatcataatttgtaag
ttattattccttttttgaacacaaaaaataaaaaaattaaaagaatttaattcctaaaattatgttacca
ttaattaatcattttcataagaggtgttttttatgtaatatcattcgaattttatctgactaagaaagat
atttttttcttgattggatgttatattttcattgctgcaatgagcattgttgttagaatttaatttgatg
tgacttttagttagtcagatcactttaattatataaaaatgagacgaatacaacgaaaatgtaaatattt
tgttgttacgcaaacagtttccaatggtcacctcttgaaaatcaaaaaagaaatcgagaatggagttagc
atcaaaaaaatacttcgccgggaacatatgactaaaaaaactctaatgaagcaatttgaattggcacaca
ttccttttccaacactcacgaaaggaagaaagaaaaaaaagccaactaactatcagataaatgcagtgat
aagttatactaataaatttcatgttggatatatacgttgcactgatgatctaaagcatgaaggaactgtc
atgacagctcatcaaacatataatatatataaattattagatttatttctcaaaagaaatggtgatgatt
ctgaaaatttgcacaaaacaagtcaagaggtggatacacaaaaaatatgttttctacgctatcatgccaa
atatgttaatcaaatatggcatactgatttacacatcataccaaaacatttgacaatatatcaagacaat
gaggaagaagaagaagaaatattatacttacttgcctttttagatgatcgatcacgatatctattgcatg
catctattattcatgataaaaaatgtagtacaattgcgaaagaattggaaaaagttttgaaagactatcc
aaagcctgcacgaattgtgaatgacaatggaagcgaatttgatgggaaagaatacaaagatgttttagat
aataatggaattataatgtggaaaacatccccttttgcacctcatcaaaatggaaaaattgagcgattat
ggctgacttttgatgatgtaaacgcaatatctctcacagaatttgtaaacaaatataacaattgctggat
acatagaggtctcaaagtgcaagaaaagaaaccattaacgccaagtgatgtatggaaaaatgaacagcat
tggattcatggaatggaagatttaattatttatcatcaatagtgatataagtgatgcttttgacattagt
tttattttattctcataattaagtcttttctgatgagggatttaatatggctttaatcaaaatcattcat
tcaaaattagatgtaataattgaaaaaagtatttcatataaataataattaatgatccacttcaagaaaa
gtatcttgttgaatgtcttttttggatagaaaaaaatgaaacgaaaatttatttctatatctctaatgct
ttattgatataaaataacagaataattaatagaacattttgttatgtaaacaacaatcattggataaatt
cttggtgaatttttggatagtaatgcagacaaagattatacagtcctggaagagttttttctattgtttc
acctctgtatcttatatggtgtattacagcaaatttcacaaaaatcaagattatataaaacatagttctg
atcgtgatattgaagtgtatataaattaccatgtatattaaacttttcttgaagtagttgtaaatgcgct
ctataaagaccaacagtgtctgtaattccataatcatttgtattgaaatgtaaaaatcctggaggataag
ttttagttttattgtggacaaacatttgaattgcaccttggtaattcggatgatttacaattaagtgttc
acgatctttaatttgatcatgtaaatctttcaaaaagcaaaaagactctctaccataaagcataatagtg
cctacacatataattgttagttttggatattttgagtaatttaaatgagctgaaggtgcccattcatata
tccagtaaggatccttttcaattggatagcgtgcttcttcagatatataaattcctttgctataattata
gtttcgaatatcattctggaaaataacatctccaacatcagtgaatagaagcaattcatattcatcgaag
aagtggttttcatttaaacaataccagatttcaactct
>IS481EU-1_TrGallinae
atatcattaaattattatatttatatgaaatttaattttttattttttgttggagattttataaatactg
gattttttttcaaaattttcgtggtttcttttgattcaattatattttccttcaatattttcatttttat
ctatgtcacaaagaatcacttaccatcacatcaatgtggattggcttagagctgcagcacaataaataaa
tcatgggacatcatataagctagtattagtgaatgttccaactactaatggaatacttccatctattagt
aaataaatgttcaaacatgcgtgcgcttttaattctaatgtccttactccaaagaaaggtaggagaaagg
ttgatattgatcccaatgttgaaaaaagtattcataatatacatcaaatcaacaaaagaatgggaattgc
tggaacaacgaaaaaaatcaaaaatgatattatattgtgattcaagaaaataggaacaaatacaatgaat
tacgtgaatatctagatccagatgatccacaaactattgctgataccatgcataacacaaatttaccacc
aactgtttctaacttaccaaaatttagtcttgagggtattatcgacgcagaagtgagatcaacattatac
ttagatccggaagtcaaaacagtatcatataatatggtgaggaaagttgttaaaaaatatatcctgaaga
agataaaaatcaagaagttgaagtccaacaagaacatattaaacgctatatcgccaagtataacttggaa
atccttcatgcggatatccactactatcatggcgagaatgaaaactacctatatggtatcgttgatgacc
gtagtcgttatcttcttgattttcagtttttccgtcacaaaaccgctcagaatacgtggacggtagctaa
tcgatgcttaaagagatatggaatcacacctgcagctttctggctcgacaatgggctggaaaatgctggg
gtgttcgcagaaaacattgaacgactcgaaattaatcttattcatatacggccaggaaaccctcgcgcaa
acggaaagattgagcgctggtggccaggcgccgaacaacacacatcagttcgagagcaaatgagaacgtg
ggtgttaacttataataatcgcccccatccagaattgccaattaatgaaaacacaggagttaattttacc
ccagctcaaatgctgaaagacgaaacaatgatgtggaattcagcattcgaaccaacatggtttgttgatg
ggattgaatatcctttattttaaaaaaaacatgaaaattttgaaaaaaaaatccagtatttataaaatct
ccaacaaaaaataaaaaattaaatttcatataaatataataatttaatgatat
>IS481EU-1_TrTenax
tagattatatttttcaatattcactattatttttaataatgtccattgattgttaaaatatagcttctct
gtacacaatataacacaaatacacataacacatcgaacaaacacaaaattttgacaagtctcaaataaat
catgtaaaaagtatatctcaagctattcacatacaaccatttatatatacatgagtcatgctattgattg
gcatatagcattagcttcaaagacaacatttttgaaaaaattgaatattgcatgattcttttttcttcat
ctgaaattaagtatttttcatcgatttgtaacataaacatatagaaaacgctattcaatgtgtgttttta
ataagttgcttttattgaattttttctttgagtttttccgatgatttactgtgtaatcttgtgtttcatt
tttataaatgtataggtctatacctgttgagtttcttcgcgaagccaaagcgcagctacaatctcgtgaa
agaacttatgatgacattttaaaggccgttctaatcattgaacacggaatggagagtgaagttaaaatgt
cacgaaacacgttcctcaaagcttatgattataactctatcgagaggccatgtgtaacacatgaccatgc
acctactgaagtaactccggaagcaattgaacgagtattgggctcggtacaagagtttaattgcggtgct
acaaaaacatattggcgcatcaatcaggacggtgtagatccatggataagctacacagaagtgcaaaagg
ctttcgctaagctagggctgttttccgagaaaccaagacgccctgcgccaccaacgccaattccttatgt
cgcgttattgccaaatttgatttggcatgcggacatacacttcttgtatggctcacaaacactcccaaca
tacggaattattgatgattattcgcgctttctccttgcgctggtgcttctcccctctaagagagcagcag
acactgtgaaagtcgcgaagaacgccgtctctcagtatggaaaaccgtactgtttctggaccgacaacgg
cggagaaaatcaccgtgattttctccgctggcttgattctcaaggaatccaatggcgccacacagatcct
cacacccacagacagaacggcaagattgagtgtctgtcgccgtcgctcgggaaaaaaaactcccagacac
gaaggacaaaatccaaaaaaatttgataactttcgtgaacaatataataaaacatcccatcgcagttcct
ccaagacagttggaacgacgattccatggaatccccaaaagatctatacgacaatccaaaggtataacgg
cacacaaattggttattggaatttgttcatcgaaggtgaatggcaaataagaagattcgatttataggac
acgcctaacacatatttagaataaaaaatgattttttataattaatcaaatattcaattttttcaaaaat
gttgtctttgaagctaatgctatatgccaatcaatagcatgactcatgtatatataaatggttgtatgtg
aatagcttgagatatactttttatatgatttatttgagacttgtcaaaattttgtgtttgttcgatgtgt
tatgtgtatttgtgttatattgtgtacagagaagcgatattttaacaatcaatggacattattaaaaata
atagtgaatattgaaaaatataatcta
>IS481EU-2_HisMel
tgtcgtggtacgaacggtctcacttttatttacaccactttttcaatagtttatcacctcaaaaagtcga
gtgtgtcaaaatattttwtwaaaagccgttatcgctattaacgtmctccgatgtcacttttatttgcact
tttacgtaaagtatacaaatacatataaaattcagaataataaaatcawtawtttacatmctccttcggt
cattcaaaatatatgataaactcaatggtcaatgttgatgagctgatcaaagctgacattatmkaakgtc
taagtcagcgtgatatcgccaaaagacacaatgttggaagackcagagttcaggcgatagcacaaaaaat
ggaaggagcaatgaagcgtggaaggaaaccgaatcaaatctcagatkaakaaataaatttcgttttaaat
tatagaaatttattccatgttggtgttcatagaaccacacaagcagcaattacaagaggtatattaacaa
ctgagcgaaatgtaagaagaattttttcaaaaaataatctatattgctttcgaaggaaaaaacaagaaaa
aatgcatcaaaaaagattttatgcaaagtatgttggtcagctctggcacactgacatccattacttgagc
aaaatcaataatattcaatattatctgattgcattcatagatgattgttctagatatgttgtgcattggg
aagtgatagatgaaaaaacatctattgcatctgcacttgcacttattcatgctttggaaaaaacgcaaaa
gccaaaaacaatcacaatcgataatggaggtgagtttgttggtgaggagttccaacatgtgcttgacgag
aaagaaatagaatgctttcgaactcatccgcgcacaccagaagagaatggaaagatcgaaagattctgga
gtactctcgaaaaagcccgtgcagcaggaagaattcttgatataccatatattgatttaatcatcactga
atataacaatgtatggctgcattcaagcctaaaaaaacaattccattttccattaaccccattaaatgca
tggaatacaatggaacattataatgggcaaattgatgcagatattgtttacatcgaataaacaatatgaa
tttaatacttttgtttgtataactgagctttcaccaagcttgtttgtataagcttggaggtcgatgttgt
tggatcgatcacatcaacgctcactctgtatttgcttgtcactgctttggttgttggttgttatgaactt
gttggaccacaaccgtcttggttgtccaattcaggtccaaaataacaattctataatccgacgatcataa
ccgttggtgaagaaccaacccacgaactaattctcgtgattggtacaggccgacgatagatatacgatag
aactttttgaacatattcgaatatgttcaaaaagttctatcgtatatctatcgtcgagtgaatttagctt
aattgaatggtttatatttaacatgaaccattgaaaaagatattaatattttgacataatgaatttttta
attaatttcagtcgtcaaaatattgtgttgaaaaagtatgagtatagcgatggttattttttcgggcacc
cgatatttatgtaaattatacaaaaagtggtgtaaataaaagtgagaccatttcgttccaacaca
>IS481EU-2_TV
tataccataccgaaaagggtcgctagaaaaagtgacttttggcgccaaaattatttttaaaaaaacttat
ttttattatttaatcaatattacaccattacatattatttttttatatcaaatccatactatttttcaga
atggaagtttttgtaaacttttacaaaaatcaaatggatccatatcactggcatcgtacctccagaaaat
tagttgacatcgaatggctaaaggaatcggttcaacaaattaactctggaatgaagctaaaggatatttg
caaaaaggcccgtttaaataatggtacctttcgtgaaatatccaaaaccatgttcaaaaagcttgtcaga
gaaaataatttggaattaattccaaaaagaggaagaaaacaaatagaaattaatcttgatgcctgccaag
cttatgcaaatttgaaagatttaatgcccgatgcaggcatcaataaaattattcagaaaatgaaaacaga
ccttgtcaatattgagaagaatccagaagaatttcaaaaaattcaatcagaaattcaaaaaaatggagaa
ataaattatgagtctggaaactggctcgatgaagttgaccgcacaactttagttccagttgtgactccaa
tagaaggtacgcctattgaaataaatccattacgcgaatctcttcaaacggcaacatacattacaaaaaa
tttcgattctccctcatatagaatgggcaggaaaatacacgaagcgattatcgcagatactccccctcaa
aatcaagaaaatcagcaaaaatacattcctcgaaattatctagcatccaaatgtcatcaaatttggcatg
ctgatatccactattggaggaaacgaataggcaaatatttgtttgcgataatagacgacagatcgcgaaa
aatcatagattttaatttatttaccgaaaaaacagctcaaaatacaactgcagttcttaaaagagcatta
agtactctacctcaaccaccatacgctatttggactgataacggccttgaaaataaaagctcatttcatc
aacttttggttgaacgtggaattgagcatattttcattcaaccgggcaatccacaggcaaatggtaagat
tgagagatggtggccatacgtggaaagaaactgcaagtcagaatcagatcttccacgggtcatcagattt
tacaataatatgccccattcttctttgcctgtgaatcctgaaacgaacgtttactttacgccgaatgaat
tcgaggccagtgaaattgatgatcactggtatcgaaatccagaacaagaaccattctggatagtcgacgg
tcaattaaaaaaccttaaggaaagcattgacgagttcagaaaatgaaaatctcgagcaagttcaataaat
tttcaacaaattctcaaatcattacgaataaacacttaatattatcgtatttacatctttttaatacaac
tatttacttactgatgattcattgcaaatcgtagatttggatgataagttatataagaaaagtttccgag
cttaccgcttaaaacaatagcctacatcatatctacgaatacctcggtactccgaggctacagttttgcg
cagaaagttcaaaaagtgacttcgaatgctaagttatctaacaaaagtttccgagcttaccgtttaaaac
aatagtctacatcatatctacgaatacctcgttactccgaggttcaggttagtaaaaatcaatctaaaaa
tattttttatgtacgttaatgtaatctgagagtgagaggcatataggcatactatatacctctcaccctt
caattcctaccagaaagttcgaaaacttggtcgcaattgcatctgattgcgaccaagttttcgaactttc
tcgagggaataggagcctacaaagcactgattatgtattagtgcctggtaggctcctattcactttctaa
atgggagaaactttgctttcataagataacatacgaacaaagtttctcccatttagagtttgaattgaag
ggtgcgaggtatataggcatactatatatctctcacccttcaattcctatgaaaacagttctaaaataaa
aataaaaaacaaacttaaattaactattaaattttttatattttaatttcatatttttaataaaatccct
tatatattataattattatattaaaaaccctttcgaattttggcgcgaaaataagagtaggtgtcacttt
ttgtcacttttctagtgacccttttcggtacggaaca
>IS481EU-2_TrGallinae
taaaaaatttttacacatatttttacataattatataaaaatagtatagcaacgaggtttcacatataaa
tttttagtctaaacctaaaaatttaaaattttgtcgtgtaattctatcgtttatttatcgtttaactgac
gagatttctcatttctcaacaagaagaatttattaggttattgagtttaaagcgagatgaaaagaaacaa
cagattcaagtcttagattttattataataacagggacaaataccaacaaaaagcagtatttacgtgatt
tgttaaagacactaatgaaaatatatcaagaagcccacggagatattttacaattttttcacattttaca
tttttctcaatacaggattgatatttttggaaactaaatacaccatttgatagcatttttgcgtagattc
aatttttgtagtaaaaattacgttttaacctttttaaatcgttttgatctaaggtctttaggtttcactg
gaaaagaattagcaaaaattatgaatgattttgatgagggcgaatttccatcttatttacaaaatttaaa
atcacttgcagagatattaaatgatttcaaatataatggaccattaaataagaaatctgttgtgcatgga
atcgctgctgacttcacttcaccgaaaagtgacaaagtgagttcacttgtgaagtgatatgaactgaatg
aggggagaaaatgcaatagacaacttgccaaaaataaaacaattttggtataaaactcttattttggaaa
aataataagaatattgggaaaagaattgtttttgcaaaaagattataattggaaaagaattattataatt
tacatgtcagaaaattttaatttcaaattcagggttgacgataaatttatatttatctataatataatta
tatgacttatatttgatgcaaaaatacaaaatttatttttagtttggaaaagaaaaatgattaatgtatt
agtgacagtatgagtctgttaaaggacctagaaaggaccctgttaacgagactctaaaaaattcaataat
taacatgcacaagctctttggttatttaggtatcaatagcacatatgaaaaaatcaagaacgatttatac
atattcaatatgcattcatctatgtttctacaatataaaaatcaattagacatcaatgatatggcaagtt
acgacaatatctcgaaccaaaattcaaattgtttcacagccatagatagacacgtaagtcttgagaatgt
acagtatgaaattggtggacatattgatctaggagtagagtatgaggtaaaatcagcgctttatttggat
acaaatcttaccaaagttacccatcatatggttcgaaacatatttactcaactatatccggaaaagttcg
aaagaaggccgataacattagagccagaaaggaccagatatgcagcaatctacaaccacatgatctggca
ttctgatgtgcattattaccacaaagttagaggcgattatttatacggcataatcgacgattgttcgcgc
ttccttttggattatcaattcatggaccacaagacgtccatgtatacatggaaagtcactgagaggtgta
tcgcagcatttcaagctccattttctatgtgggtcgataatggacttgaaaatcgtggtgaatatctccg
tgaagtatc
>IS481EU-3_HisMel
tgttgcaagagaaaatccgtacgacttcacctttccccactttttgatagaccacatagaaatgttatat
gagttcatacaaaaagctgtattgaatggtttataattcccgctttttcataatcacaattaatatatta
tatgagatttatcaatatcactttttcataagatatttattcaatgttcaggaaacttattgatccatgc
gatggaattgatttagatgcattccgcaggtcaattgaagagaatggagttgaggcaaccatgaagatat
tctttgttgggagagagagactcagagccatatgccaacaagccaatatcccaattccaggaagaggaag
acctgcgaacaatgcaagtcaagaaacggtcagctacatccaaggatacaagagcgactaccatggtgcc
ggatatcagcgagttgctggagttgccaaacggaagggattttcagccactgaatggaatgttcgaaagt
ttttcggagagcagaacctatttaactaccacaagccaccgaagaaacctaatgagcacaatagcctctt
tgttgctcgttatgctgggcaactatggcatgctgatatccactatgttagaattgatgataatcaattc
tatctccttggcttcatcgatgatcgtacacgctttctactgcactatgaagttctcgcaagcaaggatt
cgaaactctgtagcgaggcactcgagagagctttgaacaaggtgcagtttcgaccaaagatgctcgccat
tgacaatggtggagagtttgttggaaatcctttccaaattgttctaagtgcaaatgggatagaagaattc
cgtactcacccttatactccccagcagaatgggaagatagaaagattttggtctacgatcgagagagcta
gaggtccattatttaagtggagtctcgagaagatccaagaaacgatcaatgagtacaatacctattggaa
tcatcgaagcctgaagaagctaactggtcaaaacatgactccccttgaagcatggaacaccatggtgaag
tacacaggtcaagatgatgccataattgagtcggtttaataaatcgcatctcaatccaccctatttttwa
tgagaacgtttattttggcctggtactgatatgacttggaattgcwtaatttccaggttcccgataggct
ggtcaaatttggattccgatgtgcatctatatgtaataatattctcttgcatatagacgacggaccgata
caactttttgakagtactctcaaaaagttgtatcggtgttttattataaaccattcaatacagctttttg
tatgaactcatataacatttctatgtggtctatcaaaaagtggggaaaggtgaagtcgtacggattttct
cttgcmaca
>IS481EU-3_TV
tatcataagacgaaatggtggaagtgaactcaaaataagagtaattaggttattttgccgaccaaatata
tttacaaggcaaaatatcatattacatgtcaacctattatcagtatgttttgataaaaaaaattttatca
aatatcatattaaaattaacatctatatctatatcaatatctacactataaatttttttattcaatatca
tagatttcaaaaatttatttcaattttaaattaatttatggttttcatcaaaattgttttttattaaaaa
gcatgtttcacaatttttacggtttctttcaaaagttataaaatttcagatgagtcgaaagatctacgat
ctaattgatataaattggattcaatctgcaattgaacaaattaatcaaggtcaaaaactcaaaacaatac
ttagcaatgtccaactcactgatggacgcattataccatcaatatctaaaaaaacattccacttagcaat
taaatcaaatggaattcctgacacaaaatttaaaccagggcgtaaaccaatcgaaccacctgaggaatta
ttagatacagtaaataaattacatcaaaaagttaaaaaaatcggaatatcaagagcatacggaagaatta
ttaccgataaggatatgttaattcaaagggaaaccgaaaatgctaatcatgatttagatgatttaccaat
ttcacaattaaatacaaatccaataggtttttcaaattcttcagaatatctttctgagtatacaaattct
gattctgattcatcagcagaaaaacttttttcttccaattcttccgaagaagatccacaaattgagtcgg
aattatctgaagatccatatatcgttcatacagaaactactcaaaatttggaaaaatcaaccgattattt
taacaaaaaattattggaaacaaacttttcagaaagaactgtaaagaagtgtttcaaaattctgaatatc
gttcaacctgccaaaaattcagtaccaaaaggaaaaacaaaatacgaagcagtatatataaacttaatat
ggcatgtcgatattcatttttttaaacatcgtcagggtgaatatctttatgcggttattgacgataaatc
ccgaaaaattttagcatgggctcacttggaaacaaaagaagctgcgcaaacaagtagagtaattgaccaa
tgtttccaaaaatatgggaagccctttgctatatggagtgataacggaacagaaaattttggggtttttc
gaaatttattacaaaatgcgaacgttcaaagtattacaattctcccacattgcccatatatgaatgggaa
aattgaaaggttttggcaaaatgtggaaattgaagacgccacatggaatgatatacaaagtcttatagaa
aattacaattcaaacccacacacaagtttaccaaaaaacccgacattacatacatggtacacacctaaca
aattttacgaaatttcagaaaaatatgattcaagtaaattaccgctttggattgtagatggagttgttaa
agatctaagagagtcaataagaaatttcaacgcttcaagaaggaatcaaagaaattgacgaagttccaga
attttattcaacaattcttaatcaattaacaaaaactataccgaaacttatcttaccatccaaatcaaat
cacattacatacggaataaacatttaatcttttaccattaaaattatatttatacgttatttaatttttt
tacgtctaagttgaataggataatagccgaagatataaagtaactatagtttacaagctaaggaacaaat
cagcattgaaactaaaaaatgctgaaatattataataaattgaagaaatactgtgatagaatacctagtt
atactagatactattataatatgaattcatttgtattgaatatcgattaaaataagatggaacgtcaatt
tgacagactcaagtttcgaattagagaccaactttcatcagcatagtatatgtgcgcaaactactgcata
atggtatgcttatcttttcattttaaaaaataacgtatttgaataatttcgtaaaaaattagaattactc
gatattaagcatattgcttttctatcatatatgcttatattctacaatagtgttaccaaacatcgggcaa
catcatacgtataatacaactttttcgtacttctttatcgaatttaaatagaactaagtttttattttaa
ataaaagagaaataattctaatttataatctcattattaatttattctcattttaatatttcatcgattt
tttattatcgatattcaatacaaatgaattcatattataatagtatctagtataactaggtattctatca
cagtatttcttcaatttattataatatttcagcattttttagtttcaatgctgatttgttccttagcttg
taaactatagttactttatatcttcggctattatcctattcaacttagacgtaaaaaaattaaataacgt
ataaatataattttaatggtaaaagattaaatgtttattccgtatgtaatgtgatttgatttggatggta
agataagtttcggtatagtttttgttaattgattaagaattgttgaataaaattctggaacttcgtcaat
ttctttgattccctcttcctcgcaatacaactccatatcattaacttgtatttaaaggcttccatataca
aaactatatataatgtttgaaagttaaatccaatctttttctatttctaaaaaaaattgagacctaaaca
cgagatagctttcagaaaattttcagggacatttttaatcatttttttatttattgtaatatctttgtta
ttaaatttgaattgtttaatatttgaatgtaaagaattgaatagtaataattttagttttaatacatagc
taattgctaagcaaaataattaatttattgtaattttgacatgtaaactaaaggggaatttagccggcca
aatatgtgtcactttttgacttcacctcacttccaccatttcgtcttatgaca
>IS481EU-3_TrGallinae
tcaatgccgaggctgcccatttctgttagcttcctcagatgacgatttcgaaatttcgaaatcgtcatct
gaggaaagcgttttttctacgtcatcagtcaatataggcatgcagtgcaactgtttctacgttagttttg
cgattattttttgtttatgaaaactaacgtatttttatatggctccatattttactcaattcttttctaa
tggaggatacggaaaatatttccaaaaaaacaacttcctgtacaagtattcaatttttatcacatttcga
atttttttggattatttttcttatttttgataaattaaatgccaaacgatatattttgaataatttataa
tcataatacgattttttttcattatgttcgatgaacaaggtgaacaacgtttccggcaggcgggtggacc
cgccttcccggtccccgaattagggggtcgggacgacggtgccatccgtctcacggaaacacagctgcag
caaatcgagatggatctacccgcactcccggatctcgaacccatggaccgggacgacgttgccatccgtt
tccgggctccctggagtcgaacaagagaagagaatcttgacctatacacccgatacatcgcaggtcaatt
gactttggagcaagccgctaggatctggcacatacatcgttctaaacttccttcaatctttatggaaaac
aatctccagatcctagtgggtggtaggatgcaagaagctatcaagcccgaagttcgacagaagatcatgg
aagaacgagctcggcacaatataggatataaaatgatgaaggaatccacctttcttgaggatggaacagt
aacatatgaggatgttcaaagagttttcaaagagcaaaagctatttctatttgaacattctcatgagcca
gaaaagccatggctaatcagaactggcacactgaccttaaaagctttaaggtcgatggccagaagcaata
tctcattggattcatcgatgaccagatattgcatcttctggaaggttttaccaaacaaaacaatggcgga
aacatctcgtgccattgatgaatgtctcaggcagacaggactccgtctacatcgtatcattatggataat
ggaacggagtttgtcggcaaggatttccagggagtgcttggagagtttggtattggacaataccgaacac
gtcttggaaatccccaagacaatggaaagatagaacgcttttggcgttctttctttgaatagatgatgaa
ggatcaaccaatattgccccaactccccgaaacaattcgcaagtataacacatactggcctcagagagga
gttggaaaaacatatgggaaaacttaatacttctcttttgtagatctgctcatttgtgagtgcttgaact
ggagtttgtctgatctcgaaaacaactgacttcttaattaa
>IS481EU-4N1_TV
tatcataagacaaattacggaaagtgaactcaaacaaaaagtgacacaatgcatttgccaaccaaataac
tttacaaagcaaaaacttaaattacttgtcaagcttactattcttattttaacaattaaaaaattaaatt
ttattttttatttaaaaaaatcatcttatatcatctgatatatatatataacagcattaatatttcaatg
attcacaaatcaactttttcattattttaaataattatagaatatataccgactttttgtacataaatat
ttttagattcaataatgatttacggtttttttcaaaacttataattttccaatgagtggtagaatcttcg
atttaattgatttagaatggttaaatcaagctaatcaacaaattcaaagcggtattaacgtcgaaaccgt
tctccaaaatgtccctttaacagatggaagaattcttcagacaaagtttttgaactttgtataagttctc
caaaatgttaaactattcaaagcggtattaacgtcgaaaccgttctccaaaatgttaaactattcagaca
aagtttcccgctgtttgcgaaggaattgttggctatgatgtactgattcatgatcagtgcatcatagcca
acaattccttatacaaagttcaaaaacttgggtgcaatcagaactgattgcacccaagtttttgaacttt
ctcgagggaatgaaagggtaagaggtatacattatgaatatatacctcttacccttccattccctctctg
acagcgggaaactttgtctgaatgttaaactattcagacaaagtttcccgctgtttgcgaaggaattgtt
ggctatgatgtactgattcatgatcagtgcatcatagccaacaattccttatacaaagttcaaaaacttg
ggtgcaatcagaactgattgcacccaagtttttgaactttctcgagggaatgaaagggtaagaggtatac
attatgaatatatacctcttacccttccattccctctctgacagcgggaaactttgtctgaatgttaaac
tattcagacaaagtttcccgctgtttgcgaaggaattgttggctatgatgtactgattcatgatcagtgc
atcatagccaacaattccttatacaaagttcaaaaacttgggtgcaatcagaactgattgcacccaagtt
tttgaactttctcgagggaatgaaagggtaagaggtatacattatgaatatatacctcttacccttccat
tccctctctgacagcgggaaactttgtctgaatgttaaactattcagacaaagtttcccgctgtttgcga
aggaattgttggctatgatgtactgattcatgatcagtgcatcatagccaacaattccttatacaaagtt
caaaaacttgggtgcaatcagaactgattgcacccaagtttttgaactttctcgagggaatgaaagggta
agaggtatacattatgaatatatacctcttacccttccattccctctctgacagcgggaaactttgtctg
aatgttaaactattcagacaaagtttcccgctgtttgcgaaggaattgttggctatgatgtactgattca
tgatcagtacatcatagccaacaattccttatacaaagttcaaaaacttgggtgcaatcagaactgattg
cacccaagtttttgaactttctcgagggaatgaaagggtaagaggtatacattatgaatatatacctctt
acccttccattccctctctgacagcgggaaactttgtctgaatgttaaactattcagacaaagtttcccg
ctgtttgcgaaggaattgttggctatgatgtactgattcatgatcagtgcatcatagccaacaattcctt
atacaaagttcaaaaacttgggtgcaatcagttctgattgcacccaagtttttgaactttctcgagggaa
tgaaaggtaagagatatccatttcctttcaccttcgttctcaataattaacttataaattttttaaagca
aaaaaagtctgattttttttgacaagtaaatatatagggaatttatccgaccaaataagtgtcacttttt
cggttcacctcactttccgtaactcgtcttacaaca
>IS481EU-4_HisMel
tgttgtagacggaaaagattcgaaattattcaatttctgtgtaaagtattcaaaaagtggaaattaagca
gttaaatggtcgggggttaccgataaagaaaagtggcaaaataatatgaatttttgctgtttaccagatg
gacagaaaagattcgaaattattcaattttcgtaaataaactattcaaaataatttaaatgtatatttgg
tctctttatcgatggcaaaagtgtcaatgaatttgatgtgtctaccatctggacagaaacattcgaaatt
attcaatttcggtataaagtattgaaaaataaaaataaatcgaaattcacatcaaaattttaataaattg
aaaatatttcaatattaataataaataaattatacaatcatttttaaaaatgaaagctggaagaaaagca
atgcaatttgatactgattggctcattcaaactgccgttgacatcgaaaacggagttacgacattaatgg
aagcctccaaaaatgccaaaatagtacaaaaggacaggtcagggttcacgcgcataaggacacaaattgt
tagcccaggagctattaaaagaggttttgaaaaactggggctaaaagtcgatttccgaagaggaagaaga
gagaccgttatcttggagcagtttagaggaacgatactatcggtgcaaaaagaatcgggaatgggagcaa
ccaaaatttatgaacaactcgttgcaaaagctctcaataaccaattattcaaaaagattactcataatat
ggtatataagaccttaaagagtaattctcttttgaaatatacaaaaccgagtcaagttcctcaaaaacaa
cggtgccgatacgaagccgataaccccgatttaatatggcacacggaccttcaccactttgatggtcaat
atcttatagcatttattgatgactattcaaggtatgttgttcatcatgaattgattccaacaaaagattc
cgacgttcttaaaaccgttctcgaaatcgcaattcaatatcataaccgtccatattgtatatggaccgat
aatggtactgaatttaaaggtcattttaaagaattttgtgataccaatgggataaaaattgttctaacac
aagtgaagaacccccagcaaaacggcaagtgcgaacggttttggagtacagcggataactgtactacacc
tgaagaattaagaaattgggtaacggtctacaacgatatgccgcatatgggtctcccttaaataaccgtc
gaaggaagaaaaacccacatgactcttattcagcgatacaatcaaggaaaccactggaacccwacaattc
cccaatgtggactgttgatggtcaaacaaaaccattcaacccaccawattgaataaaccggaaggtttaa
ttttttttatgatgactgttaataaattttctacaaattattaagaaawtataattgtttggttgtttat
aatgaaatatttttgcgagtgccgaaggcacgagcggttttgatcgtcatacattgaaaaagcaaagctt
tttcaatgtatgacgatcaaaacctttcattgttctattatgagttttwttgtaaaagatattcaatact
wtataccgaaattgaataatttcgaatgttttctgtccagctggtagacamatcaaattcattgacactt
ttgccatcgataagcaaccaaatatacatttaaattattttgaatagtttatttacgaaaattgaataat
ttcgaatcttttctgtccataaca
>IS481EU-4_TV
tatcataagacaaattacggaaagtgaactcaaacaaaaagtgacacaatgcatttgccaaccaaataac
tttacaaagcaaaaacttaaattacttgtcaagcttactattcttattttaacaattaaaaaattaaatt
ttattttttatttaaaaaaatcatcttatatcatctgatatatatatataacagcattaatatttcaatg
attcacaaatcaactttttcattattttaaataattatagaatatataccgactttttgtacataaatat
ttttagattcaataatgatttacggtttttttcaaaacttataattttcaaatgagtggtagaatcttcg
atttaattgatttagaatggttaaatcaagctaatcaacaaattcaaagcggtattaacgtcgaaaccgt
tctccaaaatgtccctttaacagatggaagaattcttcccacaatatcacataaaacttttaaaaacgct
cttaatttcaatcaaattgaaattccaaaattacgtacaggtccaaaaccaaaagatccaccacaagaat
taataaatactgtccaaaatttacataataaagttcaaaaaataggaatttcccgggctttcggccgaat
tataacagatcgtcaaatgatacttgaatcgcaaatgcaaaatcaacaaaatattcaaattcattttcca
attccacaattgtctcaacggaatcaaaattcagagtttgattacagttctcctgacatttcaagttcat
ctgaacagttatcatcagaaatctcttcaaattccgacgattcatcagccgaagaattattttcatcaag
tccaaattcaattgatacagaatcggatataaattcagaagatgacccatattcaatacgcacaaataca
acttcaacatttgaaaaaactacagattattttgaccgtaaattattgaacattcaattttccgaaagaa
ctgttaataaatgtttcaaacttctcaatcttgcacaaccgccaaaaaattcaaaggcaaaaggtcaaac
aaaatacgaagctttttacgttaatgaaatatggcatgtagatattcactttttaaatcatcgccaaggt
gaatatctatatgccgttattgacgataaatcacgaaaaattttggcttggtcacatctcgaaactaaag
aagcggcacaaacaagtcgtgtcattcaacaatgtttcgatgtatatggcaaaccgtttgccatatggag
tgacaatgggcttgaaaactacggtgttttcaaaaatttattaaaaaatgcaaacgtcgaatcaatcacg
ataataccacactgcccttacatgaatggcaaaatcgaaagattttggcagaatattcaagttgatgagg
tagcttgggatcaaattcaaaatttaatcgaaaattataacgcaacaccacatacacagttaccaaaaaa
tccagaaatacatacctggtttacaccaaacaaattttatgatatcagcgaaaaatatgataccaccaaa
gaacccctttggaaagttgatggagaaattaaggatttgaggatttctcttcaacatttccgcgagagga
gagccaatcaaagaaattaattcggtaatattttaaaatcgaaaataaaatctaatttttaacacaaatt
aacaatatcgattacatcttcttactaagctcagtcagattaataagaataaacacttactttttaaaac
atttacatattttttttcttcgttacagagatacgcaagttgcagaagaagcagcaactgtagtacagta
atttgacactccgaaatcgaacattagtgactttgagtagattttgaatttaatatagatcttgattttt
aataaccatcatagcaagagctagttggtgaatggtatccgcgaatttcggcttgaaagttgggaaactt
tgtccgaatgttaaactattcggacaaagtttcccgctgtttgcgaaggaattgttggctatgatgtact
gattcatgatcagtgcatcatagccaacaattccttatacaaagttcaaaaacttgggtgcaatcagaac
tgattgcacccaagtttttgaactttctcgagggaatgaaagggtaagaggtatacattatgaatatata
cctcttacccttccattccctctctgacagcgggaaactttgtctgaatgttaaactattcagacaaagt
ttcccgctgtttgcgaaggaattgttggctatgatgtactgattcatgatcagtacatcatagccaacaa
ttccttatacaaagttcaaaaacttgggtgcaatcagaactgattgcacccaagtttttgaactttctcg
agggaatgaaagggtaagagatatccatttcctttcaccttcgttctcaataattaacttataaattttt
taaagcaaaaaaagtctgatttttttgacaagtaaatatatagggaatttatccgaccaaataagtgtca
ctttttcggttcacctcactttccgtaactcgtcttacaaca
>IS481EU-4_TrGallinae
cagctgacactcatcattatgtgccacctcttggtgcctaagacatcgaagcgagactttttagtttttg
aaaattatcttgttcataaattcgattctgttgaatcagacattcaaccactcaattcaggtgctttcct
atcgtcttggctctgcatacatctatttacttcaatgagtgttgcatccaggatcaaacttgaatggatg
catcaggcactcgcccaaatccgaggtggtaggaaactatccgatttgttacataatgtcgagatgatgg
atgggacaacaagaccatatatcgatcgcaaaacattcaagatgtgcattaaactctatgatttacccga
tccattgacagccggcagacgctacgaaaaaccatcccccgcgctcgtggagacagtcatacgattccac
cagaggtacggcccaataggaatcaaccaatgtgctgatactatcacgatggacaactctttgattaaag
atttcgtcgaacaaactgaagatgaacaaaatgagatccttcattggtttgaaggaatagaccgctctaa
gctcttcagcacagtcgataaaacgattccagagtttgctggtactccaccaatggcagggatgtcccta
cataagaagaaaaccatcgtaagttatctcgatgaacccatcaaaccaccaacacatcatatgatgggca
aagtgtacgatatccttcaaattaagggtcagcccagaccaccaccaaagcttccacctaccacatatgt
gtttaagtacgtgaacacggtctggcacgttgatatacacttttttcacaaggatcaatcggagattctg
tacgctgtcatagatgactgcagtcgctttgtgctcgactggcagcatctaagcacaaaacgtgctgcag
aaacaacagatgtgttgatgcgatgtatcgcacgctatggcaagcctgctgcgatctggtcagacaacgg
cggagaaaacagaggcgcgttcgcacaagctctgtcgaaactcaatgttaatcagattttcatagagcct
catcatccctaccagaatgggaaaatcgaggcattctggccagggatagaaaaaagggctgaaagatggg
gaggaattcagcgggtcgttgatcgctacaatatgaaggcgcactcgggccttgaaaccacaatgatcga
cggtgttacagttcacaagacgccactaatggtatacgaagagacagagaaatgggacagctccaaacag
ccaatttggtatgtaaatggagaagagaaagtatttaaatttgattaaaattttatttaacaaattaaga
tgtgctgatgtgtaatcttgtgtttagacgggtagaatatatgtaaaagagatagtaaagacaatgttat
aaaagggagaaagaaaaacggatctagtctgcacaatgaatctcattttgacaaaaatcacagcaacaca
tctcattggcagctaatacg
>IS481EU-5N1_HisMel
tgttgtgtacggaaattctcaaaaatcattcaattcatgagtaaactattcaagctaaaattttcactct
atcgtactagcgaccgttagaggctgaaggaagaccattgttgaagcagcaaatgcaaatcaaatttaat
ttggcaattcagcgctgaatctcataaatacaatgaagaatattttttatctattatagatgataatttt
atataatacaatacaatttttaataaatcagaattctctctagagagtttgtaacaatataaagtgatat
ttatgaattctttgaaaaagtgtaattcaaaatattttagcaaaagttaaaagcatacagtgatacaaaa
aatgtgaaaatttagtgaaaagaactgaaaattcttgtggaccaccccaaaaccgttaacaatcggaata
cacatgaaacttttatacaaaggtgtaaaatagaatacaacaatatmtcacacacaaaaagttgaagggt
tcattaatccatttgtttcatatgagacaaaacgagtatacaactctacaacaaattttttcatgcgagc
gccgaaggmgcgagcggttgtgatcgtatttcactgaaaaagccgggctttttcagtgaaatacgatcac
aaccgcaggggtgggttggaatgtgattgaatagtttacatcgaaattkaatgatttttgagaatttccg
tacagctggtgtacaaaaaatctcaaaaatgatttgaatgattatttatccaaacagactatcaattatt
tcacaacgtggatgaaaatctgttcaatttccactttttgagtggtttactcgaaaattgaatgattttt
gagaatttccgtacaggaca
>IS481EU-5N1_TV
tcttatatacgaaaaaaagagatctgacattgtgtcagatctcagtaaaagtgacatttacatgtcaaaa
aaatagaatgagtttaagtaattaaaattgagggtgagagtagtattgtatgaaataatatctctcaccc
tccaattcatcctatggcgccgaaaaaattttggtgaaatgcgaccacatttcaccaaaatttctcggcg
ccatatagagaactagagcctgtgaggtactgatactatccatgtacctcgcaggctctagttccaagcc
aaaatggctaaaaattgcccgcaattgttcacattgcgggcaatttttagccattttggctgggaattgg
agggtgagagtagtattgtatgaaataatatctctcaccctccaattcatcctatggcgccgaaaaaatt
ttggtgaaatgcgaccacatttcaccaaaatttctcggcgccatatagagaactagagcctgtgaggtac
tgatactatccatgtacctcgcaggctctagttccaagccaaaatggctaaaaattgcccgcaattgttc
acattgcgggcaatttttagccattttggctgggaattggagggtgagagtagtattgtatgaaataata
tctctcaccctccaattcatcctatggcgccgaaaaaattttggtgaaatgcgaccacatttcaccaaaa
tttctcggcgccatatagagaactagagcctgtgaggtactgatactatccatgtacctcgcaggctcta
gttccaagccaaaatggctaaaaattgcccgcaattgttcacattgcgggcaatttttagccattttggc
tgggaattggagggtgagagtagtattgtatgaaataatatctctcaccctccaattcatcctatggcgc
cgaaaaaattttggtgaaatgcgaccacatttcaccaaaatttctcggcgccatatagagaactagagcc
tgtgaggtactgatactatccatgtacctcgcaggctctagttccaagccaaaatggctaaaaattgccc
gcaattgttcacattgcgggcaatttttagccattttggctgggaattggagggtgagagtagtattgta
tgaaataatatctctcaccctccaattcatcctatggcgccgaaaaaattttggtgaaatgcgaccacat
ttcaccaaaatttctcggcgccatatagagaactagagcctgtgaggtactgatactatccatgtacctc
gcaggctctagttccaagccaaaatggctaaaaattgcccgcaattgttcacattgcgggcaatttttag
ccattttggctgggaattggagggtgagagtagtattgtatgaaataatatctctcaccctccaattcat
cctatggcgccgaaaaaattttggtgaaatgcgaccacatttcaccaaaatttctcggcgccatatagag
aactagagcctgtgaggtactgatactatccatgtacctcgcaggctctagttccaagccaaaatggcta
aaaattgcccgcaattgttcacattgcgggcaatttttagccattttggctgggaattggagggtgagag
tagtattgtatgaaataatatctctcaccctccaattcatcctatggcgccgaaaaaattttggtgaaat
gcgaccacatttcaccaaaatttctcggcgccatatagagaactagagcctgtgaggtactgatactatc
catgtacctcgcaggctctagttccaagccaaaatggctaaaaattgcccgcaattgttcacattcccat
cttttgttggtaagacgaagaatatgaaataaattatgaagaagataatgatgaataaaatatcactttt
tatatttttgacacgtaaagttgtcacttttctgtcaaactgtttttatcgttttcgtatataaca
>IS481EU-5_HisMel
tgttgtgtacggaaattctcaaaaatcattcaatttctgagtaaactattgaacttaaattttcgagctt
gcaaggaaggaaaaagatcgaaatttgccctttttggctagaagctaccgtcaaggcaatccagcaaagg
agaacaacaatcgacgaagcgagcaatcatgccagagttatcataaataggggaaaacmtcttmctcgaa
tagtggtaacgaaaaaagtamgtccagggaccgttagaagggcgatcgacgataacggtcttgatcwack
tattaccagaggaagacaaaaagtagatttacgccawgagctcaaagataaaatcatsgaaatacaaaga
atatacaaaactggcgttaacawgacattctaccaaataatttccaaatcagaaagtgttcctatgtgcc
aagaaattacaacacaccatatgatatacgacgtaatgaaggagaacaacgccttatcgtacacgcgacc
gttaaagcccgaagaaccctatcgttgccgatatgaagcatcaaatccagatttaatttggcatactgat
catcataattataacggagaatatttaatatcttttatagatgattattctcgttacgttgtatattgtg
acgcaatctccaacaaattmtcagcaactacaaaaaagtgcctcgaattggcaattcaattctgtggcaa
ccgtccattttctgtgtggaccgataatggtcaggaattcaaaggagattttaagaaattcctcgaagaa
aatggaatcaaacaagttttatcagaagtcaaaaacccacagcaaaatgggaaatgtgaaagattttggg
gtacagcagaaaatgcaaaaatattgaagaacttagaaattggatacatgtttacaacaacacagctcat
tgtggactgccccaaaaaaccgtcaatgatagggagacgtagaaacacctcatcaaaggtatttctatgg
cgttaaatggaatcctacaatatctccaacatggaaagtcgatggagtcgtcgakccatttattccatat
ggggcaaattgagtaaaacactcaacaacaatttttttttagtaattgcgagcgccgggggcggggcgtt
gtggccgtttcctcgaaaaagcctggctttttcggaagsaaacgatcacaaccgmagtgcaagtatgcgg
kaaawtgaatagtttactcagaaattgaatgattcttgagmakttccgtacagctggtgtacttaaaaat
ggtctgaatgtttaattgtttaaacgaaatatccaaatatttcacgacgtggatgaaaatctgttcaatt
cgcactttttaaatgatttactcagaaatcgaatgatttttgaaaatttccgtacaggaca
>IS481EU-5_TV
tcttatatacgaaaaaaggagatttgacagaatgtcaaatctcctcaaaaagtgacagtttacatggcaa
acaattgcgagcaatttttagccattttggctgagaactagggtctgcgaggtacatagatagaatcagt
acctcgcagactctagttctctatatggcgccgagaaattttggtgaaatgcgacgacatttcaccaaaa
ttttctcgacgccataggatgaattggagggtgtgagatactattacatataatagtactcacaccctcc
aaaacctcgaaaatctcaaaatttcctgcaattatcatcaactttgcatagcacaatcggccaaaaattc
attcaattgtccttcttctcaatatttcttaactctttcgatttctttcaaaatatctttcaataatctt
tcaatgataaatattatacaaaaacgattagtatgaaacttttttgcattttaaaaatattttatatttc
tgtttttatttcaatttttatatttttattttccttttttttagatgaaacttatttgtttaccaatatt
ccttattttataaaatttttcaattgaatactacaataattttatctctcctttattaaattttcgattt
ttatgttaattctaattctttgcactatttcttgtctaaatcttctaaaatttttattttaatttaattt
gacacataatcatccttttaattttcgattcaaatccttatcctcttcattatttttcaataattttttt
atcgtaatttgtaaaattcgttcttttatagctgtttaaataatccaaaaccatgatatttattattgtt
aattattcctaatcatgttttttccattaattttaattttttattttctgaaccatttaaattaattttg
ttaagaatattttttcaatatagacttctgaaataattaaattattctcaaattctcacaaattatttca
tttcaaatttgtttaaaatgaatttgtacaccttagttgattcagcttggcttgaaacagctctagcaca
gattcaaaggcgcacaccgttagccattgttctcacaaatgttccattagtcaacaacactattcgttca
tcaattaacaagataacattttacaaagctctcttatgtaatagactaattactattgaagagtacttac
atcatacatacaaacttcaagagtttactactttctacattaaatataataatcgactctacgagtgttc
atccattttgaaacacagagatgacactctccttaccgattatttgatattacaaagttcaaacgactct
cgtatacaggaagaaccctcatcagccagcactcctctacaacgccagctttcatcagccagcactacca
actctgttccacagcaacagctctcaacagccaacgctcctctacaaagcccactttctgccaacaccca
gmcacaacgccagctctctgccaacgctcctcttcaacgccagctttcattagccagcagtaccaacact
cccmcacagccacaactctctgccagcactcccccacaacgccagctctcggccaactctcttccacagc
aacaactctctgccaacacccagacacaacgccagctctctgccaactctcttccacagcaacaactctc
tgccaacacccagacacaacgccagctctctgccaactctcttccacagcaacaactctctgccaacacc
cagacacaacgccagctctctgccaactctcttccacagcaacaactctctgccaacacccagacacaac
gccagctctctgccaactctcttccacagcaacaactctctgccaacacccagacacaacgccagctctc
tgccaacactcmtctccaacgccagctctctgccaatactcctctccaacgccagctctctgccaacctc
ttccacagcaacaactctctgccaacactcctcttcaacgccaactctctgccaacactcagacacaacg
ccagctctctgccaacacctcggcacagcaacaactctctgccaacactcccccacagcaacagctctct
gccaatactcagcctcagcctcacccatctgtgtctattccccttaagcgcgggagacccaaagttaatg
taccaaaagatcttaaggtaactattagaaacctaattgagcagcatggccatcttggaataatctccgc
ctataaccaaataaataaagatatcgaatatgccaaatctcattttgaggcatttttggacatgaagacg
ggtattgttccacagccaacgcctacccaagcatggttctccgctattgaacgttttaagcccctgaatc
aaatttcttccacaattccttccggacttatgattgaagagtctccattatcatttccatctgagctgag
gaacattaaatatcttacaaaccctcttccacatcccccctcaagacatatggtagaaagagcttttaga
gagctaggcttggcacgtccaaggggaccctatcggccaaaaggaaagacaagatacttagctgcctttc
ctaaccaaatatggcacgttgatatccactttcttggcaaaaagagaagtcagattctttatgctgtgat
tgatgactgcacaaggctcatcatagaatggcagcatctttcgtcaaaacatgctagccaaacagtgaaa
gtaattaagagagcaatagcccgttatggaccaccacatacaatttggtccgataatggcggcgagaata
aaggcgagttcctaaaggctatgagggttcgggggatcaataatgtatatattgtcccccattgcccata
ccaaaatgggaaaatcgagcgcttgtggcctaacatagagagcagagagttgtcatgggcaaagattcaa
caatgggttgagtactataatgctaaacctcatctagcattaccaactcattatgtgaatggaaaacaaa
ttcactatagcccatctgaaatgtggaagaaacttccaatttggaagaggggaatgccggcaaaatggat
tgtggatggagtctctcaagattttcttccaggttcacttatggccaatgagatgccagagctccaagga
atcgaagaagatgaatgggaaaaagaaggcgaggaagttgaagaagaagaaaataaggcgaatccggttg
aaatagaagaagatagtaatgaagaagaagaatacgaagtaaattatgaagaagaatatcaagaagatta
tgaagacccttatgaagaagattatgatgattcattttaatattacgaataaaatgtcactttttctatt
tttgacacgtaaagttgtcacttttctgtcaaaccgtttttatcgttttcgtatataaca
>IS481EU-5_TrGallinae
gtgaactttactaatgacacttttagaaattcgaagagaaatggcgaagccggttctctgcgaatttctc
attactaactttattgatcgaaaaatttttcatgctgcaatcaaacttcattgcggtcatgatattaatt
ttaaagaaggacgtaaagctaaaccgttatctgattctgttgttagtacggttgagaatctcaagttaca
aaccggtaaaattggagtaacaaaagcttacggaaaaattattactgacatcgatcgcatcaaaaatcat
gaaggagattaccaatcagttcatgctcaatgggctgataatttgaaagaacaagccgaagttgaagata
attatgaaaactatcatcttgacaatattcaaaagtctgacgacatccgaatgagcgcctatgtagatcc
taaggcacttgacaaaaaaatttcgagaagggatattgacaaagcatatactgtattagaattcaaagaa
gaaccaaaagtaagaaagaagaaaggacttacacgttatgaggcaatgtatgtcaacgaaatctggcatg
ttgacattcattgcctcaatagtgtacaaggagaatacttgtatgcagtaatagacgacaaatcgcgtgc
tgttcttgcttgggcacatttggaatcaaagcatgcaagacagacaaggaatgttatcgaatcggcgata
gctgcacatggtaaaccctttgcgatatggtccgaaaacggtaaagagaatcttggagtcttccgagact
tgttgatcgggcttgaaatagagcctgagaatgtgaacaaacaaattgaacgaaactcaacaatatatat
aatttgttcgccactttctttgtttatcaatatcctggcctcaat
>IS481EU-6_TV
tgtaatgcatgaaaaatagcgtgacttcatttttgacagtttacaaatgtaaagtgttgcatccttaaaa
acttggaaatatatacattcatgaattatcttgtatattaattgaaaatccataaaaccctaacaatatt
ttttcttaaaaaaaactataaaaatataaataaaattaatcgttaaataaaaatatttgatattagaatt
ttattggaaaaataaaaaacttaatattttaaagaaatacttaaatacttgaatgttttaacttttacat
tatcatatagactctcaaattattgattggaaacggtttgagggttatcaatttaaaaaaaattgtgagt
tttttagatttttggcaatgagttttaaaaatttgtgagtgagaatgtgtgttgatgcttggcactttga
agggaagatgttctgggttcacaattattaatgggataaataaaatgattataaatataatatattagaa
aataatttgcaaaatctctccatttttataaatttaataatagaagttgatctatatagaaagagtgttt
tatctattaagtttttggcttttgccttcaaatcattaatataattttttcaaaaaaattgttttattta
aaataaacaaattttatcaaataactagtatttttaaattatcttttgaaaaattgaaaaatttacaaat
taaaaaatggaagacatcttggttcgtctcgaaaacccagaagatcttaaaacttttcaactcccaaccg
ttcccgccgatcaggttctcaacgtaattgaagaaaaatatcaagaatacattaataatccaaatgtaac
tctcgaagatacggcaaaaacactttcaataggaaaagaacgtttgaaaaaaattttcgtactactcggc
tatccaataaaagaaagaggaagaccaaagaaaaaaatttttgaggaagatgtatacaaaattttggaaa
ttaaagcacaatatgacattggatacaaaaggatcaaagaatcatatttcgaaaaagtcgaaagatttac
attcaacgatgctttcaaaattttcaatcaacaacatttgtttacatttcacaggcatcagaaaatcgac
gaacatccacatgaatacgttgctcaatatgttaatcaattgtggcatactgatttgaaatttctgaagg
acgataacggtaaccttcaatatttaatttcatttcttgatgacagaagcagatacattatttgctggga
tgttttcgatacaaaagaaatgaaaaatactgccagagtatttcgtcacgcaattgatttagtcaaatta
gttccacatggaattctcacagataatggaacagaattcattggaaaagattttgaagcggtttgccaag
aattcaatataaaacatttcaaaactcatccgtactctccagaggaaaatggaaaaattgaaaggagttg
ggagactcttttcaagacaaaccctggagtgaacgtctttgagttcatccccaatgttgtttcccagtat
aatagggtatggaaacactccgcattattcaaactctttggggagaaattgactccatttgaggcctggg
aaagaggccccaaatggacaaaagatctctgcgctgaaccaggcttcgaaaaaaatcttagagattaaca
aataatttcaaaaacaagaaaattcaaaaaatcacaaaaaggaagttaaggaataaacacttacatttat
tacatttggattttttttaaattcagtattatttttagaaataagataatatagttctaaataaaacaaa
gaatgttaagaatgaagaaggaattagcggatgcagccgaagcacgctcacaaattactctcaatatcca
ctcaaatcatacaaagttttgtcgaatagtttgatataaagacaaaaaatttacaatttttaattaaatc
cgaacaatcttacatatgcagctgaagcacactcacaaattactctcaatatccactcaaatcatacaaa
gttttgtcgaatagtttgatataaagacaaaaaatttacaatttttaattaaatccgaacaatcttacat
atgcagctgaagcacactcacaaattactctcaatatccactcaaatcatacaaagttttatattttcat
tttattgtttcttaataaagaatttactttaatattcttaattgttttcttttttatatttaatttttga
tatctattttaaaaaacttatacaaattcgagtcagctaataatttaattgaaaaaataaaaagaaaaca
tataatttttaatccgtctaattgaataagcaatattataaatattatgttaaacggttaattttttctc
aaaaaaaattatttcgaatttccgaaatttttgacattttggctgagaactatggtctgcgaggtacata
gatagaatcagtacctcgcagactatagttctctatatggcgccgaaaattttttggtgaaatgcgacga
catttcaccaaaaatttttcggcgccataggaagaattggagggtgtgagatactattacatgctatagt
actcacaccctccaactcccaatcaaaatcgcataaaatttgctacttatcttcagattacctcccatta
taaaatatatcattgctatctcatcgtactatatttccaccctattgtatttaaaaatataaaatttttt
gataatatatttttatatcttgaattttcaaacaatatattcacagataatataatgggaaatctatctc
aacctagccttaaagtaccaaactcctgcttgcattctcactcacaaatattaaacatccatctccaaaa
aactaaattcttcacaatttttttaaaattgagaacataaaaaacgtatgcattcaataatttaagatac
taacaaatattaaaaacttcaaaatatcagatattaacgtttttcaattaaaaaaaatatcattttgctt
ttcaattcgaacataaatcttaaatatttttaattaatatctgatttacagcattattatccatttataa
atctgacaaataaatgacaaaaccatcagaaatagtgtcactttttgtcaaaagtgaagtcacgctattt
ttcatgcacaaca
>IS481EU-7_TV
tgtaataaacagaaattcatcaaaagtgacagctctcaattttttgacatttgtaaattctaaattgaat
gagaaaaatgaaataatactaagcataatacaatattctagatttaattataattaggaaaaagttagtt
ttgagagtacttttcataggcatatagaatgaaatcttctgaaaaataatatcacataaactcatattat
tttctaatatataactattttatataaaaatcaaattcaatgatcttaaaagcgaaggataaacctcaaa
atttacgaatataatgagtgggaatataatgcttatctatcataaaaccatatgaaatatcaatttttgc
tttacgcctaatttttgacgacaattagcaaaaaatgttaaatgttaacactcagtccatttgaatatga
aaaataaaattgactttgattaaatgtttttatttatcatgcaattcttcttgcgaccaaagatttgaat
aaaagttcaaaaaataagatagcttaaaaaataatatacggtagtgtttactaatagatgaatagtatat
aaattctattaaaatggatttgatccaaaaaaatatataaaatttgatcataaataaaatcgttttaaat
tacttcttcatttaaattataacaattatttttgatttttatttatcatccacattcaaatttgaatctt
atcacaaaagaaggaccacttttatgactactgccaaatctataagcagagaatggctatttgaagctaa
aagaagaatagaagaaggtgaatcttacaaaagtgtgggaaaggaagttgaattggaaaatggtaaaatt
aaattgaatgttgccgaaaatacaataagaagagcatttcaacttcaagaaatcgaattaccaaaagtta
gtcgcggcagaaaaccaaatccaccaacatttgagcaaaaacaattaattaattcttgtgtttcacaata
taaaggaggaatttcaaaaacttatttattgattaaaaggtttcaaaatattgctcaaaatcccgattgt
gagaaagaaaaagaagaaattgcaaaagaatttgaaaatatagaagatttgacaaaagatcaaatttttg
acaatttacaaaaaataaagcatcatcaagtggaaaaatttatgatggaatcaggtttatcttcaaaaag
agattacaaaccagcagatccacctaccaaatatcgtgccatatcaaagaatttgatatggcactgcgat
attcattaccttcacggtaatgtttcttttccattttttgccatattggatgatatgacacgtaaagttc
tcaaaactaaattattgaaaaacaagtcttccaactcaacagcgaaggttttaagaaaacttttagagga
gtttattccttactgcatctggaccgataacggcggtgaaaaccgcggtgaattcggccaggttatgcag
gaaaacggaatagtttggaagcacaccttgccgtatatgccaagacagaacggcaaggtggagcgcctgt
ggccaagcttagaaaagtttttgccagacgagttggatgatattcaacaaatcaaggactcagttcagca
gttcattgaaaaatacaacaatacaccacatttatctctcgatattaatccaaaaacgaatagtaattac
actcctaacgaattattcgaagtttcaaaattttggtacgagccagaaatgcaaaaatgggagttatata
tcaaagacgaatgggtcttagcaaaatttgaataattacatcattttaaatgactactaaacaattttat
ttatgatcaaattttatatatttttttggatcaaatccattttaatagaatttatatactattcatctat
tagtaaacactaccgtatattattttttaagctatcttattttttgaacttttattcaaatctttggtcg
caagaagaattgcatgataaataaaaacatttaatcaaagtcaattttatttttcatattcaaatggact
gagtgttaacatttaacattttttgctaattgtcgtcaaaaattaggcgtaaagcaaaaattgatatttc
atatggttttatgatagataagcattatattcccactcattatattcgtaaattttgaggtttatccttc
gcttttaagatcattgaatttgatttttatataaaatagttatatattagaaaataatatgagtttatgt
gatattatttttcagaagattttgtgttcttcttcaaaattttatttttttattaaaaagaatctttaca
aaatatacatttactttaattaatatttaaaaacgtgctctatcaaaagttccaaaaattcaatatttta
gcttttctgaggtgtcacttttgatgaatttctgtttacaaca
>IS481EU-8N1_TV
tgtaatgcatgaaaattcggttcacttcatttttgacactttacatatcggatgtattatctaagaatta
tattataaaagttcgtataaaacgcaatagaagaatacaacacagtatgggttcatacagctcttaaaga
tcttttcggtggaaaacctactccaaaatcaatttgggaccagggtcctaaatggacaaaggacttaaac
ccaaatcctgagttcgaaatacagcctcgtaactaaaaataaagtaaaaatacgaataaacattttatta
taatttaaataatttttttattcataaagtaatacgatatatagctaagctatgtaaggatattctgatg
ctgagagtttaagaactttaaattacgtatagaaaaaaaattcatttaatattttgtaacattttttaaa
ttgatagatagttagattttgtaggggaaggtaagattctttgtggtaataatggtcgttgaaattaaaa
tgaatgtaagatttgtggagaaattgtataaatttgcatagtgttagattcagaataggagcatatgagc
cagtgattgtgtctaatgtataattcttaccctttcattccctcgagaaagttcaaaaacttgggtgcaa
tcagttctgattgcacccaagtgttttgaactttgtataaggaattgttggctatgatgtactgatcatg
aatcagtacatcatagccaacaattccttcccaaacaacccgaaatttgtctgattccacactaatttta
ttaatttatctaaacttttatcctcgtctacaatttaatcatcaataattatctcttgttctatttcact
attatatatatatatatatttatatgatttgatttaaaaaaataaataaataaattaataaatcatttac
tcaaatatatcaaaagttttatttttatatataaagataactacttttaaaaaaataccctatatatttt
tgccatgtaaactatttttgccatgtaaacttgtcacttttgtcagaagtgaagtgaaccgaattttcat
gcacaacaca
>IS481EU-8_TV
tgtaatgcatgaaaattcggttcaattcatttttgacactttacatatcggatgtattatctaagaatta
tattataaaataataattttgtgttttataagtttatttgtataaattgattcaaaaaaaatggaaagac
aagaagtggatctgccaaatgaaaatcagatttatattacggcatatcttgaatattctattggcaaaaa
gacagcagaccaagttgcaaaagatttgcacataggtagaaaaaaattattattaaaatggcaagaactt
ggtttaaatccaaaaaagctcggaagaccagaaactcctcttagaacagatttgttaccaaccattcacg
aaataaaagctaagtacaatctaggttataaaaaagttttagagagttacatacatgatgacacagtttc
atttcacgatatgcttaaattatacgaaaaagagaatcttttcaaatttcggcgagatccagaaaaaatt
gatgaacatccaaatcagtatgtttcccaatacgtaaatcagcaatggcatactgatttaaaaagcttca
aagaagagacaaatggtaccaagcatacttatcatttaattgcctttatcgatgacagatctcgtttttg
tatttattacgaaattcttcccgataaaacaatgaaatcaacttcaaaagctttacaaaatgctatcgac
tctatcaaaattattccatacgaacttttgacagataatggatgcgaatttacaggaaaggacttcaaaa
acgttcttcaagtaaatggcattcaacaccatcggacagaaccttacacaccacagttaaatggtaaaat
agaacgtttttggcaaacaatcttttcggctcgcccagattttatcgaaataagagaatttttacctcac
gcaatagaagaatacaacacagtatgggttcatacagctcttaaagatcttttcggtggaaaacctactc
caaaatcaatttgggaccagggtcctaaatggacaaaggacttaaacccaaatcctgagttcgaaataca
gcctcgtaactaaaaataaagtaaaaatacgaataaacattttattataatttaaataatttttttattc
ataaagtaatacgatatatagctaagctatgtaaggatattctgatgctgagagtttaagaactttaaat
tacgtatagaaaaaaaattcatttaatattttgtaacattttttaaattgatagatagttagattttgta
ggggaaggtaagattctttgtggtaataatggtcgttgaaattaaaatgaatgtaagatttgtggagaaa
ttgtataaatttgcatagtgttagattcagaataggagcatatgagccagtgattgtgtctaatgttttt
aaggtgctaattggaagtagaaaagaaaaaaatttgttgcaataacatcatattgcaaaaaagtttttaa
aatatgatgtatgaataagagtatgattggtatagatttgggttgtataaatgtgattgaacaattgtta
atggaaagttcaaaaacttgggtgcaatcagttctgattgcacccaagtttttgaactttgtataaggaa
ttgttggctatgatgtactgatcatgaatcagtacatcatagccaacaattccttcgcaaacagcgggaa
actttgtctgaatagtttaacattcagacaaagtttcccgctgtcagagagggaatggaagggtaagagg
tatatattcataatgtatacctcttaccctttcattccctcgagaaagttcaaaaacttgggtgcaatca
gaactgattgcacccaagtttttgaactttgtataaggaattgttggctatgatgtactgatcatgaatc
agtacatcatagccaacaattccttcccaaacaacccgaaatttgtctgattccacactaattttattaa
tttatctaaacttttatcctcgtctacaatttaatcatcaataattatctcttgttctatttcactatta
tatatatatatatttatatgatttgatttaaaaaaaataaataaataaattaataaatcatttactcaaa
tatatcaaaagttttatttttatatataaagataactacttttaaaaaaataccctatatatttttgcca
tgtaaactatttttgtcatgtaaacttgtcactttttgtcagaagtgaagtgaaccgaattttcatgcac
aaca
>IS481EU-9_TV
tgttccatattaagttctgtcaaaatgtaagctattcaattctatcgtcggggaaagtatcacaaatcta
tcaatttttttgtaaaagtatacaaaaacatatggtgttcaattagtttataataatataaatattaaga
ttatccaaaataagaaaaactaggttttgagaacacttttgagatgataatcaaaatattttgattgaaa
aataatatattatttatcagatatagaatggattttttcaaatttaaaaattctgaaaaataaacagttt
tgtaaagtaaaaaaatgaacgaaaactcgagacctcgtattccaaatgaatgggtaagatatatgtatga
aaaacttgaaagtggtgagttaacttacgcaacagttttgaaaaaagttccatattcttatcaaaatgtt
acaattttcaaacaaatttcaagaaatactctcaaaaaagcattcaaagaaatcggtggtacaccaaaaa
ttaaaagtggtcctccacaagaggaattaactccagaattaattttgaaggttcagaattcttatgaaaa
ttacaaatgtggggttcaaaaattgtattggactctcaatatgaatccaaaacaatttcaaatcagttac
aatgcagttattaaggcagcaaaatttctgggaatttacaaagaaaaagataaaagtaatccaaaagcat
attatgtggattatgaagcaattcttccaaatacaatctggcatgtggatattcattttttgaaagaacc
agaaactttaccggtttatggaataattgatgacaaaagtcgttatttgttagcattgaaattgcttcgt
aacaaaagttcaacagaaacttcaaaagtggcaattgcaacagttcaaaaatatggagcacctttctgtt
tctggtcagataacggtaaagaaaatgagggagagttcacaaaatttttgagtacttatgacattcaaat
cagaaaatcagctccatacatgccacgtcaaaatggcaaaattgaacgcctctggccatcactggacaaa
aatgctccaaagtcttcagaatttgagagcatcaatcaggaattggaagaattcaggcaaaaatacaatg
acatgccacatggcgctcatccaaaaattggagttcgaccatacactccaagagaggtttacaacaaatt
taagaaatggaccaaggatgataaaccgctctggaaaaaatgtgttaataagcagtgggaagttgaagag
attccaaactattgaaatattctatattttttcaaaaattctcattcaaatttgaatttggttttcaaaa
ttatgaataaacattatttttattaaacttgatttttagctctaaagaatcaaaagaatttagcgagaaa
gaatatgcagctcacataggggtagataaagatatatctcgaaaaaaattgaatttattgtaaagaatga
agaagttcattttaagattgagttgattttcaaccaaaacgagagagcatgcaggcaaatgaaattcgaa
aagtgaaaggaatgacatatgcaaaagaaaagattcaaataacgcaagcgaaatatagatcagttaaaat
cacaataaaatttcgatcttttctacagggaactaaaggctatgaggcactgatatataatcagtgcctc
atagcctttagttccctactaaaagtgggaaaacttgttcgcaatgcgaaatgattgcgaacaagttttc
tcacttcagcgagggaattgttccttatgatgcatacattataaatatatacatcataaggaacaattcc
ctctagatagctgggaaactttctctaaataacttatcatttggagaaagtttcccagctatctactggg
aactaaaggctatgaggcactaatatataatcagtgcctcatagcctttagtttgttattaaaaacgaga
aaacttgttcgaaatgataaacaattgcgaacaagttttctcacttcaggagggaattgttccttatgat
gcatacattataaatatatacatcataaggaacaattccctctagatagctgggaaactttctctaaata
acttatcatttggagaaagtttcccagctatctactgggaactaaaggctatgaggcactaatatataat
cagtgcctcatagcctttagtttgttattaaaaacgagaaaacttgttcgaaatgataaacaatttcgaa
caagttttctcgttttaacgagggaattgttccttatgatgcatacattataaatatatacatcataagg
aacaattccctctagatagctaggaaaccctaaattaactattaatctttgagatattttttattgaggt
taatacgtttttctaaataattaaaatgtaaaattttgattatgaactcatctctaatattttggctctt
taatatatttgaatcatgatctttgagaagagttctcaaaagtattcacaaaagctatttttccttgaaa
tttaaaaatcctgtttatcatatattaccgaattcaattccctacatatttcaaaatattctatgaacat
ttcaatttttgaaaaaacatattttttccaaatatatttattatcatatttctaataatatttcctaaag
cgtcactttttacttcctcgacgattatttccctctcaaaaaattcaatagcttacattttgacagaact
taatatgtaaca
>IS481EU-N1_TV
tgttgcatgctaagtagtgtcaatgtgtaaacctctcaattttatcgtcggggaagcaacacaattccct
caaaaatattgaaaaaatatagaaaataaaatgaattaagatgtacttaaaatgagaaatagattatgat
attagattttagaaaaaacagacttttgatataacttttgagaatctcatataaaaaaaagcatttaaaa
ataaatttaaatatcttatttattttactattgtaaatatattctgagatttttagaaaaaaacactttt
cataagtattcaatatttgagaatacgctccaaaaaagaatagattctcttatattcgcttatataaaag
gagactctctatcagatgcgaatgcatgaattcagcacctctgatagagagtttcctcttatataagcgg
atctttttcatkmgttwttgttaatataaaaacatcaaaatctaccaatatgagaaattaaaccctgcga
ggcaccagtctagaactggcacttcgcagggtttaatttctcttgacaaatgacaaaacttgttcgcaat
tgtgaaccattgcgagcaagtttgccagatatctggaaggaattgctccttatgatatatgcattgtaac
tgtatatatcataaagagcaattccttcaattaaacgcaaaaactttggtgcaatcgttgctgattgcac
caaagttttcgaactttcccgagggaattggagggtgagagatacatagtctatctatgtacctcccacc
ctccaaatcccactctaaatgggagaaactttgttcgcatgttatcttattcaaacaaagtttctcccat
ttagagaaggaataggagcctaccaggcactgatatataatcagtgctttgtaggctcctattcctaata
gaaagttcgaaaactcggtcgcaattgcatctgattgcgaccgagttttcgaactttcccgagggaattg
aagggtgagaggtatatagtatgcctatatgcctctcaccctccaattccttctctgaagctgggaaatt
ttgtccaaatgttaaactattcagacaaaatttcccagcttcagagaaggaataggagcctaccaggcac
tgatatataatcagtgctttgtaggctcctattcctaataaaaatttgaaaactttggagcatttgatta
ttgtattttgtcaagagaaattmaaccctgcgaagtgccagttctagactggtgcctcgcagggtttaat
ttctcatattggtagattttgatgtttttatattaacaaaaacgaatgaaaaagatttgcttatataaga
ggaaactctctatcagaggtgctgaattcakgcattcgcatctgatagagagtctccttttatataagcg
aatataaaagaatctattcttttttggagcgtattttcaaatattgaatacttatgaaaagtgtttttcc
taaaaatttaatataatgcttagcacaatatataaaattaaaatatctataattattttctatatcacac
ttttcattacaccttgaaaagtcttctcaaactctatttttaattattttttagatatatctcaagtgtg
attattcaaaaactcatatagactatatttatttttttcattcaaaaaattatatgagaatctcaaatta
actttcaaattttttattttaaaaacatattaataatcatattttaagatactttttcgcccaaaaaata
atcgtacttcctcgacgattaataggctctcaatttctatcgttgacactacttagcatgcaaca
>IS481EU-N2_TV
tgtttcgtaccgaaatggctaacaaaaaagtgacagaaaaccttaaattgcgcggcaattttaattaaaa
aaataaacattaatttttgtgattgatattatgcattttatttatattatataagatttaaatttagggg
aaaaattggaaaaaaaataagattggaagtctttaggtaagaaggaaagggcaagagatatatagtgtac
ctatatacctcttgccctttcattctaagtagaaatgggagaaactttgtccgcatcataagttatgcgg
acaaagtttctccgatttctaatgggaattgcaggctatgaggcactgatatataatcagtacctcatag
cctacaattccccttattagacttccaaactttgagttaatgtcttgacattaactcaaagtttggaaaa
cttctcgtaagaatcaatcgtcaaaaacctcgattgcagttatattcattgtgttaaatttgatttattt
tgaaatttttataaattaaattttatataacataaagcgttatgaattagtatttccatatgaattttat
ctcgaaaatagtaattctgtacagttatatttcggttaattttggaaatttctaggaatactttaagata
gtatgattatatataactctgccttcatgatttattttagctttcgcgcaaatatcagttaacttaactc
cattatttgattttgtgatggcttcacaaagccaatcaatatcaatctcttctggagaatgtcttctcat
ctagaatattttcaatactttacatacaaacatttttatttctaaaaaactttttaattttttctaggat
atatgaatgaaaatagttagaacaagattttgaagctcaaaacattaaaaattattaaagatttgtataa
tatgattaaaaatgggaaataatatgaggcaatataaaggaatatgaatattaaataaatatatctaaat
agaaagaatcagaaaaatcaaattattggcgccaaaaatgtcacctttttggtgagccatttcggtatga
gata
>IS481EU-N3_TV
tgttgcatgctaagatcagtcataatgtaaacctctcaattttattgtcgtgggaagtatctcaattcct
tcaaaaaaattgaaaaactatttaattttaaaaatataatacttttaattagttaattaattggagatat
ttttaaaaaatcacttttgataatacttttgagaactttaattaaaaaaatatattcaaaaatatccagg
atatcaagagggaattgttccttatgaggtatatagttatgatgtatacctcataggaacaattccctcc
ttaaaatcgtagacatttttatacttattaatcaaccattcaaaatcatattcctctgaaaagttatttt
attaaaaatttagaattttaataaatatagagtttgaatttcatacaatacctatatattttcaataatg
gaatttgaaaaccattctcaaaagttctcagaaaacctttttttcattaattttaagaaatctgagtatt
aaattaagtgataaattcgtttgacactactttaatttttaaattcaaaaaattatatgtgcttcttaaa
atgactcaaaaaaattttattataaaataatatataatattaaaaatcccacaacatttttttactttac
ataatcgtacttcctcgacgattaatttccactcaatttctatcgttgaccgaacttagcatgcaaca
