# Supplementary material for: IS481EU Shows a New Connection between Eukaryotic and Prokaryotic DNA Transposons
Source: Biology (Basel). 2023 Feb 25;12(3):365. doi: 10.3390/biology12030365 (PMC10045372; doi:10.3390/biology12030365)
Supplement: Supplementary file 1 [file biology-12-00365-s001.zip › SupplementaryMaterials/DataS2.fa]

>IS1002_6bp
YDRASPGEL-LHID-----SKRLGR---I---RGVG-HRITGDRA---QNRNR-------
--------G----IGWDAVHLAIDDFSRVSFARI--LDDEGGDQCAEFLHQAT-----AY
YASLG------VR-IDRVMTDNG-------RGYV-S------------------R-----
----------TFRAVCVELGIRHIRTRP-------YTSKTNVKAERLVKTCLREWAYARP
----YTS-SDERQAALQ-PFIDRYNWC-----RPHSALG---------HQPPIT
>IS1121_6bp
YEHEHPGDL-IHVD-----VKKLGR---I---PDGGGWRVHGRSE--QVRGR--------
--------G----IGFDYVHAAVDDHTRLAYAEI--HPDEKGATAAGFLTRAA-----AY
FAGHG------ITRIERVITDNA-------FAYRHS------------------T-----
----------AFKNAVQDLGARQKFIRP-------HCPWQNGKVERFNRTLATEWAYRQP
----FTS-NQHRADALD-PFIEHYNTE-----RIHSSHG----------LTPAA
>IS1649_6bp
YERARPGEL-VHID-----VKKLGR---I---PDGGGHKTLGRAE--GHRSRT-------
-------NG----AGWAYLHTALDDHSRIAYTED--LPDETAPTCAAFLVRAT-----AY
FASLG------IR-IERVLTDNA-------WAYS-K------------------N-----
----------TWRNTCRDLDISPRWTRP-------WRPQTNGKVERFHRTLLDEWAYQKP
----YTS-DHERREAFT-HWLHWYNYH-----RPHTGIG---------GHTPAS
>IS481_6bp
YEHQAPGDL-LHID-----IKKLGR---I---QRPG-HRVTGNR----RDTVE-------
--------G----AGWDFVFVAIDDHARVAFTDI--HPDERFPSAVQFLKDAV-----AY
YQRLG------VT-IQRLLTDNG-------SAFR-S------------------R-----
----------AFAALCHELGIKHRFTRP-------YRPQTNGKAERFIQSALREWAYAHT
----YQN-SQHRADAMK-SWLHHYNWH-----RPHQGIG---------RAVPIS
>ISAar22_!5bp
FARSHPMEM-WQID-----GLEYR----L---FDQD------------------------
-------------ATKAMIYQLIDDGSRFDVGTRCFEQMENAQDAMETLKAA--------
FAEYG------VP--QQLLSDNG-------GAFN-L------------------S-----
----RQGLVNQTEIFLASVGCEAITGRF-------SHPQTQGKNERSHNTLTRFLDAHA-
----PHN-LAELSTLLE-QYRNHYNHR-----RRHQALKVG-----HTYLTPAQ
>ISAar27_!4bp
FARSAAMAL-WQLD-----AFEFRT-------HSDQ------------------------
---------------VVTVYQLIDDATRFDVGSSAYARHENSGDAQQVLARA--------
INDYG------PP--KEVLSDNS-------KAFN-Q------------------------
---LRGGTIGIVEAYLASQGTMPITGLP-------GRPTTQGKNERSHQTLQQFLKANR-
----PQN-LADVQKLLR-RYREHYNQR-----RPHQSLN---------QATPQK
>ISAar28_15bp
FRYPMPNSC-WQLD-----ATEYV----L---EGGR------------------------
---------------KCVIFQLIDDHSRLAVASLA-AKTENGQDAVKVFRKG--------
IESCG------VP--QRLLTDNG-------DALN-P------------------------
---IRRGVLSELVAYANGLGIATITGKP-------HKPTTQGKNERLHSTLFKWLKKQPF
----ATD-LAQLQAQLD-VFDHAYNTQ-----RGHQSLED--------RMTPQE
>ISAav5_6bp
YERASPGEL-LHID-----TKRLGR---I---HGVG-HRITGDRT---QNRNR-------
--------G----IGWDAVHLAIDDHSRVSFAQV--LADETALSCVQFLRDAV-----AY
YANIG------VR-IERVMTDNG-------SGYK-N------------------------
----------AFRAACEELGIRHIRTRP-------YTPKTNGKAERFVQTSLREWAYARP
----YES-SAQRTAALQ-PFIDGYNWC-----RPHSALG---------HQPPIT
>ISAcp2_6bp
YEHAAPGDL-LHLD-----IKGMTR---F---GEVS-LRGDGRL----RGKKE-------
--------H----PGFLALHVAVDDHSRMVFAQM--LADQKAETTIGFLHAAV-----EF
FASHG------IG-IRALLTDNG-------SSYR-S------------------R-----
----------QFRQACQQMAIKHSRTRP-------YTPRTNGKAERFIQTAMREWAYAKH
----WTD-SSQRDQHLQ-SWIHYYNHE-----RPHGSLN---------YKPPSS
>ISAisp3_6bp
FKTYEPGY--VHMD-----VKYLPQ---M---QDE-------------------------
-------------SSRRYLFVAIDRATRWVFVQF--KANKTAASAQAFLKAL--------
HKACP------IR-INKLLTDNG-------KEFT-D------------------RLFASK
--EREPSGNHEFDQLCRELGIEHRLTKP-------RTPRTNGMVERFNGRIADVLKTHR-
----FNS-REDMEQTLQ-RYVALYNHQ-----LPQSALG---------SKTPMQ
>ISAni1_6bp
YEHDRPGDL-VHLD-----IKKLGR---I---PDGGGHRVMGRTA--GWKNKTGTKT---
--NRR--------PGYHYLHNAEDDHSRLAYTEI--LTDETKETAADFWVRAN-----AW
FKEHG------VT-VQRVLADNG-------NCYR-S------------------H-----
----------AYAEALGP-DMKHKRTRP-------YRPQTNGKVERSNGTMLEEWAYIRP
----YRS-EAERVAAFP-DWLHAYNHH-----RANTALK---------GQTPAS
>ISArsp1_6bp
YEHDHPGDL-VHVD-----IKKLGR---I---PDGGGHRALGRAA--GRKNR--------
------RAG----TGYAYLHHAVDDHSRLAYSEI--LTDEKKETATAFWFRAA-----SF
FAAHG------IT-VRAVLTDNG-------ACYR-S------------------R-----
----------AFTAALGP-NIKHRRTRP-------YRPQTNGKVERFNRTLNTEWAYARP
----YTS-EAERAATYP-GWLHQYNHH-----RTHTGIG---------GKTPIS
>ISAs19_7bp
IEVHYTGEL-VAVD-----TFFVGA---LKG-----------------------------
-------------VGKVYLQTVLDCYSRHAWGRL--YTSKLPITSVHVLNETVL----PF
FETHE------AR-VYTILSDNG-------REFC-G------------------R-----
------PDHHPYELFLQLEGIEHRTTKV-------RRPQSNGFIERLHRTLLDEHFRIKG
RTTWYES-VEQMQTDLD-SYLEHYNTQ-----RPHQGRMME-------GQTPYS
>ISBcen24_8bp
YSRPVPGDR-VQMD-----TMKIAR-----------------------------------
---------------GVYQYTAIDDCSRFRVLAV--YPRRNARNTLFFLDRV--------
IEEMP------FP-IQRIQTDRG-------GEFF-A------------------E-----
----------SVQRRLMNECIKFRPIPP-------RSPHLNGKVERSQLTDLNEFWFHHA
----PTE--RAIDLRIE-EWQFDYNWR-----RPHGSLG---------GKTPVD
>ISBcen26_6bp
YEHEAPGDL-LHID-----IKKLGR---I---ARPG-HRVTGNR----RDTVD-------
--------G----VGWEYLFVAVDDHARIAYTAM--HPDETKRSAVQFLRDAV-----AW
YAGLG------VR-VHRLLTDNG-------SAFR-S------------------H-----
----------EFARACQDLGIRHKFTRA-------YRPQTNGKAERFIQSALREWAYAWT
----YQS-SAHRIEALA-SWQHHYNWH-----RAHSAIG---------GVAPMA
>ISBli20_15bp
FQKDHANEL-WQLD-----GFEYR----L---PDGT------------------------
---------------IVTIIQLIDDCTRYMLALDVSDDGETSRAALKSITDA--------
IAAYG------KP--REILSDNA-------RAFT-M------------------Q-----
----RFGTVGSVDIAMAAQGIILTPGPF-------HRPQNQGKVESSHKPALKRLRAKK-
----PTT-PAEVADLLK-EFRQRYNHE-----RQHLGLGE--------GITPAS
>ISBli23_14bp
FVRANAMEM-WQLD-----AFEYT--------LTGG------------------------
-------------KTKITVYQLLDDSTRFDVGTQAFHGVENSADAIQTISAA--------
FTDYG------VP--QELLTDNG-------NAFN-G------------------N-----
----RQGWVVTTQLFLADHGCRGISGMP-------GHPQTQGKNERGHQTLLRVLDANR-
----PRS-LEQAQKVIV-AFRDRYNNR-----RRHQALPG--------NMTPRQ
>ISBm3_6bp
YEYAEPGGL-IHLD-----IKRLGR---F---ERVG-HRITGNRT--RQSNTR-------
--------G----VGWEYVHVCIDDVSRIAFTDI--FPDEKAIMPIAVLKAAV-----AY
YASLG------VT-VTRVMTDNG-------ACYI--------------------------
------------AKACKALDLKHIRTKP-------YTPKTNGKAERFIQTALREWAYARA
----YPS-SQIRKAHLP-NWTHMYNWH-----RPHSGLK---------SKTPIS
>ISBmu27_7bp
FESECPGYC-GAQD-----TFYVGS---LKG-----------------------------
-------------VGRVYQQTFVDTYSKVAFAKL--YDRKTPLPAADLLNDRVV----PF
FDGFG------IP-LLRVLTDRG-------TEYC-G------------------N-----
------PEHHEYELYLALEDIDHTRTKA-------KSPQTNGIVERLHKTMLNEFYRIVF
RKKIYDS-IATLQTDLD-AWLDQYNNE-----REHQGRWCY-------GKTPMR
>ISBrsp4_9bp
FEKDAPNQL-WQMD-----FKGHSA---L---ENGV------------------------
---------------SCHPLTALDDHSRFSVCLAA-CDNERGSTVKGHLETT--------
FRRYG------LP--DAMFVDNG-------GPWG-F------------------T-----
----LEDPWTALTVWLLKLGIRTIHSRP-------YHPQGRGKNERFHRSLKAEVFAFKR
----YRD-LDDVQRALD-EWRAVYNLD-----RPHEALD---------FDVPAS
>ISBxe3_7bp
FEHAQPNDL-WQMD-----FKGWFD---L---QDGR------------------------
---------------HCSPLTMLDDHSRYNVTLDA-CISTDTRIVQHHLERT--------
FRRYG------LP--LRINADNG-------SPWG-S-----------------PS-----
----QPGQLTELAIWLIRLGVRLSHSRV-------AHPQTNGKEERFHRTLKAEVIAGRH
----FRD-LRSAQQAFD-EWRSVYNHQ-----RPHQALD---------MATPVT
>ISBxe4_6bp
FKEYDLGY--VHID-----VKHLPK---LRT-ADGE------------------------
-------------VRKRYLYVAIDRCSRFVHLAV--YDAENTTNAIAFLAQA--------
RKAFP------FR-ITHVLTDRG-------SCFT-A------------------D-----
----------DFERACAKLKVTRRVTKP-------YTPQTNGMVERFNGRVASEVLGIN-
----IAG-HADLEVLLK-SFNRAYNR------RRQRVLK---------GSSPID
>ISCaa11_6bp
FKAYPIGY--FHID-----IAQVQTA----------------------------------
-------------QGKLYLFVAIDRTSKFCYARL--YPFASKSAAVGFLQDL--------
IAFVP------YN-IDKILTDNG-------VQFT-N------------------RKEG--
----ELGLEHMFDRICEQEGIVHRRTQL-------AHPWTNGQVERMNRTIKEATVQSYY
----YSS-HQQLERHLN-DFLLAYNFA-----RTLKALK---------GKTPWQ
>ISCbe2_15bp
YEALIPFSE-FQLD-----TKHLLDKDSLPE-------EVYEHMK---------------
-----------KHNLPCYEWNMIDIATRARFTAY--SYELSSAFGFMFISLVA-----LW
LRTHN------VRNPIKIRLDNG-------EEFC-G---------------GSER-----
-------KLKEWNEMFSILGVELNPIPP-------RAKHLMGVIENSHRADDEYFLMIHA
ER--CKN-KDDFIQRAQ-RWQDTWNFF-----RPHNGKGMN-------GRTPFE
>ISCce1_7bp
IDTQHPGYL-LAQD-----TFYVGY---IKG-----------------------------
-------------VGRIYQQTAIDTYSAVGFAKL--YTAKVPVTAADILNDRVL----PF
FENHM------IP-IMRVLTDRG-------TEYC-G------------------A-----
------PEKHLYELFLQMNDIEHTMTKA-------KSPQTNGICERFNQTILNEFYKPAF
RRTMYKS-VEQMQEDLD-FYMLEYNEE-----RTHQGKRCK-------GKTPMQ
>ISChy3_6bp
FAKEQRNRL-WQAD-----IKYGPY---LPHPKNPKR-----------------------
-------------KVRTYLVAFIDDATRLLCHGEF-YLDQKRPVLEDCFRKA--------
ILKRG------IP--DAVYVDNG-------KIFV-S------------------R-----
----------WFRLGCARLGIRPINTKP-------YSPESKGKIERFNRTVES-FIAEIE
LQQ-PET-LAELNQAFA-VWVEEGYNH-----HPHSSLE---------NETPAN
>ISCje1_13bp
FQADQPNET-WQMD-----YSDWT----I---AGHQ------------------------
---------------RVVILTILDDHSRYVLRCQA-FNSATVTHVIEAFAYT--------
AAIHG------YP--QSTLTDNG-------RAFT-T------------------SNDR--
----TNPARNGFEQLLLDLGIEQKNGRP-------YHPQTQGKVERFHYTLKLALRNKPQ
----ARD-IDNLNEQLD-DIIDYYNNK-----RPHRALN---------RCTPAE
>ISCmi2_6bp
YEHSSPGDL-VHVD-----IKKLGR---I---PDGGGHRVLGRAA--GRRNTP-------
------RTG----RGYAFLHHAVDDHSRLAYSEI--LTDERKETAAAFWARAN-----AF
FTTAG------IT-VIRVLTDNG-------SCYR-S------------------H-----
----------AFTEALG--TIAHTRTRP-------YRPQTNGKVERFNRTLATEWAYAHP
----YRT-DEARAATYP-AWLHHYNHH-----RPHTGIG---------GLTPAE
>ISCte4_6bp
YEREAPGEL-LHID-----TKKLGR---I---VQPS-HRVTGDR----RDATR-------
--------G----AGWEFAHVAIDDHSRAGFVQM--RDDERKGSAVAFLQAAV-----AH
YAALG------VT-IKRLITDNG-------SAYR-S------------------R-----
----------LFAKTCQALGIKHTFTKP-------YRPQTNGKAERFIQTCLREWAYGRV
----WAN-SKERTTWLP-AFLSYYNAR-----RPHSALG---------YRPPAS
>ISDvu4_7bp
IETRCSGDL-VAVD-----TFFVGT---LKG-----------------------------
-------------VGKIYLQSAIDCHSRYAFGRL--YTSKLPVTAVHMLNESVL----PF
FEEHD------TP-VVTVLSDNG-------REFC-G------------------R-----
------PDRHPYELFLQLENIEHRTTRV-------RRPQSNGFVERLHRTLLDEHFRIQG
RKNWYES-LDEMQADLD-AYLRHYNHE-----RAHQGRNMS-------GRTPYQ
>ISEc18_2bp
YERPVPGDR-VQMD-----TCKIGP-----------------------------------
---------------GLYQYTSVDDCTRSRVLRL--YSRRTAANTLDFIDCV--------
IEEMP------FP-IQRLQTDRG-------REFF-A------------------V-----
----------KVQEKLKEYSIKFRPNKP-------ASPHLNGKVERSQKTDKAEFYATVD
----LST--DDLKELLA-EWQHYYNWE-----RPHSAHN---------GKTPME
>ISFw3_7bp
IETHHPGYL-GSQD-----S-YVGY---IKG-----------------------------
-------------IGKIYQQTFVDTYTRVGFAKL--YTEKNAIVAADMLNDKVL----PF
FEEHG------ID-LLRVLTDRG-------TEYC-G------------------K-----
------LENHSYQMYLSIEDIDHTKTKA-------NSPQTNGICERFHKTMKNECYETMF
RKKVYST-IEEIQQDVD-IWLDYYNND-----RPHSGKHCY-------GKTPMK
>ISGdi10_7bp
FETECPGYC-GAQD-----TFYVGT---LKG-----------------------------
-------------VGRVYQQTFVDTYSKVGFAKL--YDRKTPVTAADLLNDRVI----PF
FELHD------LP-LQRVLTDRG-------TEFC-G------------------S-----
------HDRHEYELYLAVENIDHTRTKA-------RSPQTNGIVERFHKTMLDEFYRVTF
RRKIYDS-IHELQADLD-EWMDDFNRN-----RTHQGRYCF-------GKTPMQ
>ISGdi9_6bp
FKSYPIGY--FHID-----IAEVRTE----------------------------------
-------------MGRLYLLVAIDRTSKFAFVQL--HEKATRRVAGDFLRAL--------
AAAVP------YR-IHTVLTDNG-------THFT-DPAGNG----WTPEDIKAMRADG--
----VLFRCHSFELACADLDIEHRLTKP-------RHPWTNGQVERMNRTIKDATVKRFY
----YET-HDQLRQHLA-DFVTAYNFA-----RRLKTLR---------GLTPYE
>ISGebe1_6bp
FEHPYPNDL-WQMD-----FKGSIP---M---KHHG------------------------
---------------RCHPLTVLDDHSRFSVVLVA-CANERTETVKAALIEA--------
FRQYG------LP--YRMTMDNG-------SPWG-N------------------D-----
----QYNDLTPLTVWLIRNEIRVSHSRP-------YHPQTQGKDERFHRTLVAEAIAGRV
----FED-LADCQLRFD-TFRHCYNLE-----RPHESLG---------METPMT
>ISGlo3_6bp
FKSYEPGF--VHVD-----IKYLPQ---M---PDE-------------------------
-------------TSRRYLFVAIDRASRWVYLEL--RKSKSAQAAKGFLERL--------
VAKAP------FK-IHKMLTDND-------KAFT-D------------------RFSTAG
--ERKPTGNHLFDKACLKHNIEHRLIPP-------RHPQTNGMVERFNGRISDVLATTR-
----FDS-AADLEATML-RYAHLYNQH-----IPQRALG---------HKTPVE
>ISGme9_6bp
LPSALPNQT-HQAD-----LVGPC---YLTG-----------------------------
-------------PIRFYSLNVVDTATVRCGLHS--SRSKAGQMVIDGLWEV--------
WKRLG------IP--ERLQVDNA-------MSFF-G------------------SPT---
----HPRGMGPLIRLCLHNDVEPWFIPM-------AEPWRNGMIEKFNDRYQQRFLGKVI
----MTS-EEELKVGSL-TFEQRHNSK-----YRYSKLK---------GSTPLK
>ISHne2_3bp
AQAHAPNDV-WCMD-----FKGWWR---T---GDGQ------------------------
---------------RCEPFTVSDALSRYLLVCQP-VARTGYDTVWPVLAKA--------
FRDHG------LP--RAIRSDNG-------PPFG-S------------------------
---VAAGGLSRLAVNFVKMGIFPERITP-------GKPQENGRHERLHLTLKREAADPV-
----SRT-LRAQAARLV-RFRKSYNHE-----RPHEALG---------QKPPAA
>ISJs1_6bp
YEHERPGDM-LHVD-----VKKFGN---I---PDGGGWRFVGRAQ--GGKNRAGTPG---
--KPRNKHYQPK-MGHAFVHTVIDDHSRVAYAEV--HDNETAVTATGVLRRAV-----AW
FAVRG------IT-TRRVLSDNG-------SAYI-S------------------H-----
----------LWRDVCAELGIKHSRTRP-------RRPQTNGKIERFHRTMADGWGYARC
----YTS-ETERRQALP-AWLHEYNHH-----RPHTACG---------NKPPIT
>ISKpn27_6bp
FKDYEPGF--VHID-----IKYLPQ---M---PDE-------------------------
-------------TARRYLFVAIDRATRWVFIEL--YADQTDGSSGDFLNKV--------
QQACP------VK-IVKLLTDNG-------SQFT-D------------------RFTAGG
-KKKEPSGTHVFDRLCKQLGIEHRLIPP-------RHPQTNGMVERFNGRISDIVNQTR-
----FGS-AAELESTLR-NYVKIYNHS-----IPQRALQ---------HKTPVQ
>ISKpn28_5bp
YRPVKTGEL-IGMD-----AIELRMG----------------------------------
-------------DLRRYIITMIDEHSDYALALA--VPSLNSDITSHFFSKA--------
TKLFP------VA-IRQVVTDNG-------KEFL-G------------------------
----------NFDKTLQEASIKHIWTYP-------YTPKMNATCERFNRTLREQFIEFNE
LLL-FED-LNLFNQRMA-EYLVLYNSK-----RPHKSLE---------LMTPVD
>ISKrh1_6bp
YEHPHPGSL-VHVD-----VKKVGN---I---PDGGGWRYVGRRQ--GEKNRAATPG---
--KPRNQYGGPK-LGYAFVHTVIDDHSRVAYTEV--HDDETAVTAVAVLRRAV-----QW
FAGHG------VT-IERVLSDNG-------GAYR-S------------------H-----
----------LWRDTCHGLSITPKRTCP-------YRPQTNGKVERFHRTMADGWAYARC
----YTS-EQERRDALE-PWLGHYNEV-----RPHTACG---------NQPPLT
>ISKrh2_6bp
IRARWAGHM-LHLD-----VKKLGR---I---PDGGGWWAHGRGS--MDAKAAKRGP---
------GAG----VGYTYLHSAVDGFSRLAYTEA--LADEKAATTIAFFARAR-----AF
FAAHG------ITRIHRVITDNG-------ANYR-A------------------K-----
----------DFTRTVEALANRHQRIRP-------YTPRHNGKVERYNRLLADEVLYARP
----YPN-EQARRDAIG-MWVNHFNYH-----RPHTACG---------DQPPAS
>ISKrh3_6bp
ITARFPGHM-LHLD-----VKKVGK---I---PDGGGWWAHGRGS--SKALASKRAH---
------KQR----VGYTYLHSAVDGYSRLAYTEA--LEDETAQATIGFFARAR-----AY
FAAHG------ITRLIRVVTDNG-------ANYR-A------------------A-----
----------RFVAAVQSHASRHQRTRA-------YTPRHNGKVERYQRLPSEECLYARV
----YDS-EQARRKAIG-VWVHHYNYH-----RPHTACA---------DQPPAS
>ISLxx4_6bp
YEHDHPGSL-IHVD-----VTKFGN---I---PDGGG-RFVGRVQ--GERNREATATRT-
--KSRNHRYEPR-LGTVFVYTIIDDHSRVAYAEI--CSDEKADTAIGVLRRAV-----AW
FADRD------VS-VELVLSDNG-------SAYK-S------------------Y-----
----------AWRDACTELGIRAKKTRP-------YRPQTNGKIERFHRTLADGWAYAQF
----YGS-EAERREALP-GWPHFYNHH-----QHHSAIR---------A-PPIS
>ISMav2_11bp
WERGAPMEL-WQLD-----IVGGFP---L---ADGT------------------------
---------------SAKALTGIDDHSRMCVCAKL-MARERTRAVCDGLRAA--------
LAAYG------VP--EQILTDNG-------KVFT-E------------------RFC---
----HPPVEVLFDAICREHGIEHLLTQP-------RSPTTTGKIEQFHRSLRAEFLSGRE
P---FTN-LKVAQQALD-EWVEDYNTT-----RPHQALK---------MITPAQ
>ISMav3_6bp
MEAACCGDL-VHVD-----VKKLGK---I---PAGGGWRMLGRTV--GNRNAQADKTS--
--GERSKHRHPL-RGYHFLHTAIDAHSRLAYSEL--LTDERKETAAAFWLRAQ-----AW
FTTCG------FT-VRKVLTDNG-------SCYR-S------------------H-----
----------AFRDALG--DIEHRRTRP-------YRPQTNGKVERFHRTLADEWAYARL
----YRS-DAERCAEFP-RWLHTYNHH-----RGHTALG---------GQPPAT
>ISMav4_6bp
MEPAGCGDL-VHVD-----VKKLGK---I---PAGGGWRMLGRAI--GGHNSNADKSS--
--GVFSKHRNPI-RGYHYLHTAIDGYSRLAYSEV--LDDEIKETAAEFWTRAN-----AW
FAECG------IS-VRKVLTDNG-------SCYR-S------------------R-----
----------VFAQALG--DIEHRRTRP-------YRPQTNGKVERFHRTLADEWAYARL
----YRS-DTERCEEFT-TWLHTYNHH-----RGHTALG---------GQPPAS
>ISMex2_6bp
YERERPGEL-IHID-----IKKLGR---F---ARTG-HRITGDRT--RQSSGR-------
--------G----IGWEFLHLAIDDHSRLAYSEI--LPDETRASCLAFLFNAL-----RF
FRRHG------IG-VERVMTDNG-------PAFK-S------------------K-----
----------RYAKALRRLHIGHKRTRP-------YTPRTNGKVERFVQTSLREWAYARA
----YDT-SEQRRAELP-AFLFRYNWQ-----RPHGGIN---------GSTPIS
>ISMlu8_6bp
ITARGPGHM-VHLD-----VKKIGR---I---PEGGGWRAHGRDS--ENARAAKRGP---
------GRR----VGYTYLHSAIDGYTRLAYTEA--LEDEKAVTTIGFFCRAR-----AF
FAAHG------IT-VDRVVTDNG-------NNYR-A------------------A-----
----------EFTAKVVSLGGRHHRIRP-------YTPRHNGKVERYNRLMVDEVLYARP
----YTS-ETARREALA-VWVNHYNYH-----RPHTSCG---------DAPPAS
>ISMsm9_6bp
MESAACGDL-VHAD-----VKKLGK---I---PAGGGWRMLGRTA--GRKNSLADKSS--
--GVKTRNGDPA-RGYHFLHSALDAHSRLVYSEM--LADERKDTASEFWKRAN-----SW
FFEQG------VI-VRTVLTDNG-------SCYR-S------------------H-----
----------SFREALGD-DIEHRRTRP-------YRPQTNGKVERFHRTLADEWAYARL
----YTS-DEQRCQEYP-RWLHTYNHH-----RGHTALG---------GQPPAS
>ISMtsp15_7bp
YSRPVPGDR-VQMD-----ACKICP-----------------------------------
---------------GVYQYTAIDDCSRYAVLGI--YPRRTAANTLDFLDRV--------
IEEMP------FA-IQRIQTDRG-------REFF-A------------------E-----
----------AVQQRLIDWGIKFRPIPP-------RSPHLNGKVERSHRAALEEFWTTVD
----PKS--ADIADRVA-EWQHHWNWS-----RPHSALD---------GASPID
>ISMtsp16_6bp
FKTYDIGY--VHID-----SCELRHA----------------------------------
-------------DGKLIMFLAIDRVSKFTYVEF--HDSAGKMEGSAFLRKA--------
VAVFP------YK-IHTVLTDNG-------MAFA-D------------------LPKNRT
GPSRRFLGPHIFDRVCLEHGIEHRLTKP-------YHPWTNGQAERMNRTIKDATVRVFH
----YED-LESLKAHVL-AFVTAYNFA-----KHLKSLR---------WKTPFQ
>ISMyma4_6bp
YERARPGEL-VHMD-----VKKLGR---I---PVGGGWRAHGRGRGRGGNRNR-------
------RHG----SGFDYVHSLVDDHCRLAYSEI--LPDEKGATCAGFLRRAA-----AY
FARHG------IAGIEWVMTDNA-------WAYR--------------------Y-----
----------SLGAVCTEIGAQQIFIKP-------HCPWQNGKVERFNRTLQTEWAYRQV
----FTS-NAQRNAALA-PWLKHYNTQ-----RRHGALG---------GLPPIS
>ISMyma6_6bp
YEHPAPGDL-VHLD-----VKKLGR---I---PDGGGHRKLGRHA--GRRN---------
------RSG----VGYAFVHHAVDDHSRLAYSEI--LTDERKDTAAGFWLRAN-----GF
FVDHG------IT-VKRVLTDNG-------NCYR-S------------------K-----
----------VFADSLGE-EIAHKRTRP-------YRPQTNGKVERFNRTLASEWAYAQT
----YLS-EVQRAATYQ-DWLHYYNHH-----RPHTGIG---------GKTPIE
>ISMysp4_6bp
IETSRCGEL-VHVD-----VKKLGK---I---PAGGGWRMLGRTI--GNRNSKADTSS--
--GRRNKYRTPL-RGHHFLHTAIDAHSRLAYSEL--LADERKETSAGFWLRAN-----AW
FAECG------IT-VRKVLTDNG-------SCYR-S------------------H-----
----------AFRDALG--GIEHRRTRP-------YRPQTNGKVERFHRTLADEWAYVRL
----YTS-DSERCEQFP-IWLHTYNHH-----RGHTALG---------GQPPAS
>ISMysp5_6bp
YEHAHPGSL-IHVD-----VTKFAN---I---PDGGGHKFLSREH--GGRNRRRTAHRTG
DRGDRTKNWRPI-IGTAFVHTVIDDHSRMAYAEI--CTDEKAATAVAVLQRAV-----AW
FSERG------VT-VERVLSDNG-------SAYR-S------------------Y-----
----------AWRDACTQLHITPKRTRP-------YRPQTNGKIERFHRTLADGWAYAHF
----YES-TEQRNTALP-DWLHFYNHH-----RAHSAIG---------GQPPVT
>ISMysp6_6bp
YERGRPGEL-VHMD-----VKKLGR---I---PDGGGWRAHGRGC--APDRKR-------
------LRG----NGFDYIHSLVDDHSRLAYSEI--LPDEKGSTCAGFLERAA-----HY
FRAHG------ITTIEQVMTDNA-------WAYR--------------------Y-----
----------SLRDVCTQLGARQIFIRP-------HCPWQNGKVERLNRTLQTEWAYKRV
----FTS-NAHRAAALA-PWLKHYNTQ-----RRHSALG---------GLPPIS
>ISNfa1_6bp
IIAHRPGHM-VHID-----VKKVGR---I---PDGGGWRVHGKGS--DRDKAVARAKK--
-----RGTR----TGYVFLHTAVDGFSRLAYTEA--LPDEKALTAIGFVFRAR-----AF
FAAHG------ISRIQRIVTDNG-------ACYR-A------------------A-----
----------DFSKVL--LGARHQRINP-------YTPRHNGKVERYHRILAEEFLYARE
----WTS-ETQRTDALG-IWNIHYNYH-----RPHTAAG---------NRPPAS
>ISPca3_6bp
FKNYDPGF--VHVD-----IKYLPQ---M---PDE-------------------------
-------------TSRRYLFVGIDRATRWVYLEV--CKSKSAQAAKGFLNRL--------
VAKAP------FV-IKKLLTDND-------KAFT-D------------------RFSTAG
--ERKPTGNHVFDKTCVQHGIEHRLIPP-------RHPQTNGMVERFNGRISEVLATTR-
----FDS-AENLEQTLL-RYGYLYNQH-----IPQRALG---------HKTPIQ
>ISPfr15_6bp
YEKQAPGDL-IHVD-----IKKQGR---I---PDGGGWRAFGRGS--VQDRTARAAG---
--DRAARAGAPASRGYRYLHHAVDDHSRVAYSEI--CDDEKKETAAGFMTRAL-----TF
FESIG------VA-VKAVMTDNG-------ACYR-S------------------R-----
----------VFSQVLDDAKIGHKWTRP-------YRPQTNGKVERFNRSLAAEWAYARD
----YTS-ETEREAAYT-EWLHHYNHH-----RPHTGIG---------GQTPSE
>ISPfr17_6bp
YEVAAPGEL-VHVD-----IKKQGR---I---PDGGGWRAHGRGS--MQDRHAGVAR---
--DKAARAGAAGSRGYRYLHHAVDDHSRIAYSEI--LDDERKETAAGFWTRAN-----AF
FAGLG------VT-VTAVMTDNG-------SCYR-S------------------G-----
----------AFADALGD-EVKHKWTRP-------YRPQTNGKVERFNRTLAVEWAYAKP
----YAS-EAERAAAYE-TWLHHYNHH-----RPHTGIG---------GQTPSA
>ISPfr19_6bp
YEKASCGEL-VHVD-----IKKQGR---I---PDGGGWRIHGAGS--RQHIANGRAR---
--YQRARAGKTV-SGYRYLHHAVDDHSRLAYSEI--LDAQDADAAAGFMARAL-----DW
FSAAG------IA-VAAVMTDNG-------WCYR-S------------------K-----
----------AFARALG--PITHVRTRP-------YRPQTNGKVERFNRTLSDEWAYARA
----YYN-EEDREQAYY-AWIHEYNHH-----RPHTSLN---------GLTPSD
>ISPfr21_6bp
YEHDHPGAM-LHVD-----VKKLGN---I---PDGGGWRYVGRRQ--GEKNRAATPD---
--KAKNKWRDPL-MGKAYVHTAIDDHSRVAYAEV--HDDETAFTAAAVLVRAV-----EW
FNACG------VT-VERVLSDNG-------GAYR-S------------------H-----
----------LWRDTCAELGIRHKRTRP-------YRPQTNGKIERFRRTLSDGWAYARC
----YTS-ETERRGELE-GWLHNYNHH-----RPHTACG---------NQPPFS
>ISPfr5_14bp
FNADLPNQT-WQSD-----VTHWQ----L---ADGT------------------------
---------------PADIISWLDDHSRCLLHISA-HRAVSVHTVLDTFTAT--------
IALHG------PP--ASTLTDNG-------IIYT-T------------------RLLGG-
----PNSGPNRFELFLEAMGIVQKNGGP-------HRPTTQGKIERFHQTLKRRLNAKPD
----AHD-IADLQTVLE-DFQDLYNHR-----RPHTSLA---------RRTPGD
>ISPosp6_6bp
YERASPGEL-LHLD-----TKKLHR---F---DKPG-HRVTGDR----TQNTP-------
--------R----AGSQALHVAIDDHSRVGFSLL--LPDETARCACAHLLAAL-----RY
YKALG------VR-VAQVMTDNG-------SAYK-S------------------K-----
----------RFAKLLRRLGIRHIRTRP-------YTPRTNGKAERFIQTLLREWAYAFI
----YPD-SDARAHELE-PWMHHYNFR-----RPHSATS---------HRPPAS
>ISRae1_6bp
IIARWPGHM-VHVD-----IKKVGR---I---PDGGGWRVHGKGS--EQAKKVERAKA--
-----AGAR----AGYVYLHSAVDGFSRLAYTEA--LADEKAATAIGFMHRAR-----VF
FAAHG------IVHIHRVVTDNG-------SCYR-A------------------K-----
----------DFAKVL--HGGRHQRITP-------YTPRHNGKVERYNRILAEEFLYARV
----WTS-ERQRAQALQ-VCNVHYNYH-----RPHTAVG---------NRPPAS
>ISRel12_6bp
FKSYPIGY--FHID-----IAEVQTA----------------------------------
-------------EGKLYLFVAIDRTSKFAFTEL--YTKAGKMNAAQFLRNL--------
IAAVP------YT-IHTVLTDNG-------IQFT-N------------------RACD--
----RNAFQHIFDWVCDDHSIEHRLTKV-------KHPWTNGQVERMNRTIKEATVKRFH
----YDD-HAQLKKHLA-DFIDAYNFG-----RRLKTLK---------GLTPYE
>ISRel2_6bp
HERQAPGEM-IHID-----IKKLGR---F---HEVG-HRITGDRT--RQSSRRGK-----
------SWG----AGWECVHVAIDDASRIAFSQI--SPDETKESAVAFLKAAL-----AY
YASLG------IA-VERVMTDNG-------PCYT-S------------------K-----
----------PFGQACRDNGLKHVRTRP-------YTPKTNGKAERFIQTALREWAYAVA
----YPN-SDMRAAELP-RWLHRYNWH-----RPHGSLN---------SKPPIT
>ISRm20_5bp
FEKEAPNQL-WQMD-----FKGWVQ---L---ADAT------------------------
---------------LCHPLTVIDDHSRFVPCLMA-CADQRGATVRGHLERT--------
FRRYG------LP--DAMFVDNG-------APWG-D------------------P-----
----SGEGWTGLGVWLLKLGVALLHSRP-------YHPQSRGKNERFHRTLKAEVFAFDR
----FRD-LAAVQRAFD-AWRELYNFE-----RPHGALD---------HDVPAS
>ISRpe1_3bp
TETQHPGYL-GCQD-----TYYVGN---FKG-----------------------------
-------------IGKVYSQVFIDSYTRVADAKL--YTDKTALTAADMLNDRVL----PW
YETQG------IP-ILRILTDRG-------SEYK-G------------------N-----
------IEHHAFELFLSIEGIEHTTTKA-------YSPQTNGMCERFNKTMKQEFFDTAM
RKKIYTD-LDDLQLDLD-IWLEHFNNE-----RPHSGKYCY-------GKTPMQ
>ISSav5_16bp
WERSAAMEL-WQMD-----IVGGLL---L---ADGG------------------------
---------------ECKMVTGIDDHSRFMVIAKV-VQRATARAVCSAFGEA--------
LVRFG------VP--EEVLTDNG-------KQFT-A------------------RFSP--
----GKPGEAMFDRICRENGITHRLTKP-------RSPTTTGKIERFHQTLRRELLDQQD
P---FTD-LATAQATVD-AWLEEYNRM-----RPHQGLD---------MAVPAS
>ISSav7_6bp
YERSHPGEL-VDVD-----IKKLGN---I---PDGGGHRIMPRQQ--AAGNRQATTDV--
-----RRGGSPV-IGYSFVHTAVDDHSRLAYSEV--LTDERKETAASFWQRAN-----TF
FAEHG------IS-VERVLTDNG-------SCYR-S------------------R-----
----------LFGQTLSATGIVHKRTRP-------YRPQTNGKVERLNRTLLDEWAYVRP
----YSS-NAERTEALT-DFLHTYNYH-----RCHTALD---------GQPPIS
>ISSco1_8bp
YERARPGEL-VHID-----VKKLGR---I---PDGGGHKTLGRAE---DRSRT-------
-------NG----AGWAYLHTALYDHSRIAYTED--LPDETAPTCAAFLVPAT-----AY
FASLG------IR-IERVLTDNA-------WAYS-K------------------N-----
----------TWRNTCRDLDISPRWTRP-------WRPQTNGKVERFHRTLLDEWAYQKP
----YTS-DHERREAFT-HWLHWYNYH-----RPHTGIG---------GHTPAS
>ISSde2_7bp
IETHHPGYL-GSQD-----TFYVGN---LKG-----------------------------
-------------VGRIYQQTFVDTYSKVAFAKL--YTTKTPITAADVLNDKVL----PY
FEHHE------LP-MLRILTDRG-------TEYC-G------------------R-----
------VEHHDYQLYLAINDIDHTKTKA-------MSPQTNGICERFHKTILNEFYQVTF
RKKLYDN-LEVLQKDLD-EWMNYYNND-----RTHQGKVCC-------GRTPLE
>ISShes15_7bp
IETHHPGYL-GSQD-----TFYVGS---LKG-----------------------------
-------------VGRIYQQTFVDTYSKVAFAKL--YTTKTPITSADLLNDRVL----PF
FETQA------LP-MLRILTDRG-------TEYC-G------------------K-----
------VEQHDYQLYLAINDIEHTKTKA-------RHPQTNGICERFHKTILNEFYQVTF
RKKLYAN-MEELQKDLD-EWLAYYNNE-----RTHQGKMCC-------GRTPLA
>ISSpal1_6bp
FKDYEIGY--FHID-----IAELRYE----------------------------------
-------------GGKAFLYVAVDRTSKLVFARI--YRKATKLAAAAFLKVL--------
VKTVP------YR-IHTVLTDNG-------VQFV-Q----------------PQRGQS--
----RQWLIHIFERVCLENGIEHRLTKP-------YHPWTNGQAERMVRTIKEATVKSFH
----YAS-IQELRRHVS-DWLIAYNFA-----KQLKALK---------FRTPYE
>ISSsu8_3bp
YDTPTKLGIKWQMD-----VKYVPTHC-----YTGK------------------------
L------------PDKFYQYTVIDEASRERFIFP--FKEQSSHSTVQFVKLA--------
IKHFGY-----KP--KIIQTDNG-------FEFT-HF-----------------K-----
----ETKQVHPLDLLCQELGIEHKLIRP-------RTPRHNGKVERSHRNDNRRFYQHLV
----FYS-YDDLIKQMK-TYLYRSNR------LPMQTLG---------WKSPID
>ISStma1_6bp
YEYDQPGGL-LHLD-----IKKLGN---F---QRPG-HRTDAKR----RGNAA-------
--------G----GGWGYVHVAIDDHSRVAFSSV--HPNEQAETACQALLGAL-----QY
YASLG------IT-FKRILTDNG-------ACYR-S------------------T-----
----------AFAKLLKSLGIKHIRTKP-------YTPRTNGKAERFIQTSLREWAYARE
----YAS-SDQRNSVLT-QWLHHYNWH-----RPHMGIG---------GQPPIS
>ISStma12_6bp
YEYDSPGGL-LHLD-----IKKLGN---F---HRPG-HRVDPNR----RGNAG-------
--------G----GGWGYVHVAIDDHSRVAFSSV--HTDEKGSTACQALLAAL-----AY
YKTLG------VT-FQRVLTDNG-------ACYR-S------------------G-----
----------VFARLVASLGMKHYRTKP-------YTPRTNGKAERFIQTSLREWAYACE
----YAS-SEQRDAVLP-EWLHYYNWH-----RPHMGIG---------SQPPIS
>ISStpr1_6bp
YERAHPGEL-IHVD-----VKKLGR---I---PDGGGHKVLGRQA--GRARRSQ------
-------------MGFDYVHSAVDDHSRLAYSEI--HSDEKAATCADFLRRAA-----AF
FTTVG------IDRIERVLTDNA-------WPYRKS------------------F-----
----------AWRQALTDLGAAGKLTRA-------YRPQTNGKVERFNRTLLDEWAYLRP
----YTS-NTERTDALA-NFLHTYNHH-----RCHTALG---------GKPPIS
>ISTel1_6bp
FKAYAPGF--IHID-----VKYLPQ---M---PDE-------------------------
-------------EQRRYLFVAIDRATRWVYLAI--HEEKSAESATRFLANV--------
LANAP------FV-VRTVLTDNG-------KEFT-D------------------RFSSAG
--ERQPTGHHPFDQLCREKRITHRLIQP-------RHPQTNGMVERFNGRIAEILRAER-
----FVS-AADLQETLT-RYLWAYNHR-----IPQRVLG---------HMTPIE
>ISTni2_6bp
YELEHVAAL-WHLD-----FHHGSRK-VLT--RDGT------------------------
-------------WAKPYLLGILDDRSRLICHLQW-YLDESAQGLVHGLSQA--------
FMKRG------LP--RALMTDNG-------AAML-A------------------E-----
----------ETVAGLQRLGVLHQTTLP-------YSPHQNGKQESLWGRIEGRLLPMLE
GHT-PLT-LEVLNQATQ-AWAEQEYHR-----THHSEL----------GTTPLQ

>IS481EU-1_TV_15bp
YWALSPNLI-WHAD-----VHYFRG-----------------------------------
-------------VRGQYIYGIIDDFSRKVLACIQ-IPDMLAATTANVAASA--------
FIEFG------AP--YCFWTDNG-------SENR-G------------------------
----------AFQDLLDLWGVQWRHTDS-------HSPYQNGKIERFWPTLER-------
---------CQSIQAIP-AFIWEYNNN-----TPHEDLP--INPLTGTNYTPNQ
>IS481EU-2_TV_15bp
YLASKCHQI-WHAD-----IHYWRK-----------------------------------
-------------RIGKYLFAIIDDRSRKIIDFNL-FTEKTAQNTTAVLKRA--------
LSTLPQ-----PP--YAIWTDNG-------LENK-S------------------------
----------SFHQLLVERGIEHIFIQP-------GNPQANGKIERWWPYVER-------
--------NCKSESDLP-RVIRFYNN------MPHSSLP--VNPETNVYFTPNE
>IS481EU-3_TV_4bp
YEAVYINLI-WHVD-----IHFFKH-----------------------------------
-------------RQGEYLYAVIDDKSRKILAWAH-LETKEAAQTSRVIDQC--------
FQKYG------KP--FAIWSDNG-------TENF-G------------------------
----------VFRNLLQNANVQSITILP-------HCPYMNGKIERFWQNVEI-------
--------EDATWNDIQ-SLIENYNS------NPHTSLPK--NPTLHTWYTPNK
>IS481EU-4_TV_4bp
YEAFYVNEI-WHVD-----IHFLNH-----------------------------------
-------------RQGEYLYAVIDDKSRKILAWSH-LETKEAAQTSRVIQQC--------
FDVYG------KP--FAIWSDNG-------LENY-G------------------------
----------VFKNLLKNANVESITIIP-------HCPYMNGKIERFWQNIQV-------
--------DEVAWDQIQ-NLIENYNA------TPHTQLPK--NPEIHTWFTPNK
>IS481EU-5_TV_4bp
YLAAFPNQI-WHVD-----IHFLGK-----------------------------------
-------------KRSQILYAVIDDCTRLIIEWQH-LSSKHASQTVKVIKRA--------
IARYG------PP--HTIWSDNG-------GENK-G------------------------
----------EFLKAMRVRGINNVYIVP-------HCPYQNGKIERLWPNIES-------
--------RELSWAKIQ-QWVEYYNA------KPHLALPTHYVNGKQIHYSPSE
>IS481EU-6_TV_4bp_15bp
YVAQYVNQL-WHTD-----LKFLKD-------DNGN------------------------
---------------LQYLISFLDDRSRYIICWDV-FDTKEMKNTARVFRHA--------
IDLVKL-----VP--HGILTDNG-------TEFI-G------------------K-----
----------DFEAVCQEFNIKHFKTHP-------YSPEENGKIERSWETLFKTNP----
--------GVNVFEFIP-NVVSQYNRV-----WKHSALFKL----FGEKLTPFE
>IS481EU-7_TV_4bp_15bp_24bp
YRAISKNLI-WHCD-----IHYLHG-----------------------------------
-------------NVSFPFFAILDDMTRKVLKTKL-LKNKSSNSTAKVLRKL--------
LEEF-------IP--YCIWTDNG-------GENR-G------------------------
----------EFGQVMQENGIVWKHTLP-------YMPRQNGKVERLWPSLEKFLPDE--
----LDD-IQQIKDSVQ-QFIEKYNN------TPHLSLD--INPKTNSNYTPNE
>IS481EU-8_TV_15bp
YVSQYVNQQ-WHTD-----LKSFKEE------TNGT------------------------
-------------KHTYHLIAFIDDRSRFCIYYEI-LPDKTMKSTSKALQNA--------
IDSIKI-----IP--YELLTDNG-------CEFT-G------------------K-----
----------DFKNVLQVNGIQHHRTEP-------YTPQLNGKIERFWQTIFSARPD---
--------FIEIREFLP-HAIEEYNTV-----WVHTALKDL----FGGKPTPKS
>IS481EU-9_TV_4bp
YEAILPNTI-WHVD-----IHFLKE-----------------------------------
-------------PETLPVYGIIDDKSRYLLALKL-LRNKSSTETSKVAIAT--------
VQKYG------AP--FCFWSDNG-------KENE-G------------------------
----------EFTKFLSTYDIQIRKSAP-------YMPRQNGKIERLWPSLDKNAPKSSE
--------FESINQELE-EFRQKYND------MPHGAHPKIGVR----PYTPRE
>IS481EU-10_TV_4bp
YEATKPDTI-WHVD-----VHFLYG-----------------------------------
-------------SQRLPVYGIIDDKSRFLLALKI-LPNKSSESTTRVAEET--------
IGLYQ------KP--FCFWSDNG-------GENM-G------------------------
----------QFYNWLMRNNIQIRHTLP-------HMPRQNGKIERLWPSLERNVGRSSN
--------AKQIQEFLD-KFRKNYNS------VPHKTLPKKGFR----PMTPEE
>IS481EU-1_HisMel_15bp
FVAKYANQL-WHAD-----IHYVTIE----------------------------------
-------------GEQFYLLGFIDDRSRFLIYYEV-LSSKTSEACATALIKA--------
LGSVVH-----RP--KMLTIDNG-------GEFT-G------------------N-----
----------PFQFILQLYGIEDYRTHP-------YTPEENGKIERFWLTIERAKGPN--
--------VAWSIPKIN-SIIHEYNYF-----LDASKFEKNS------LTNP--
>IS481EU-2_HisMel_15bp
FYAKYVGQL-WHTD-----IHYLSK---IN------------------------------
-------------NIQYYLIAFIDDCSRYVVHWEV-IDEKTSIASALALIHA--------
LEKTQ------KP--KTITIDNG-------GEFV-G------------------E-----
----------EFQHVLDEKEIECFRTHP-------RTPEENGKIERFWSTLEKARAAG--
--------RILDIPYID-LIITEYNNV-----WLHSSLKKQ----FHFPLTPLN
>IS481EU-3_HisMel_15bp
FVARYAGQL-WHAD-----IHYVRID----------------------------------
-------------DNQFYLLGFIDDRTRFLLHYEV-LASKDSKLCSEALERA--------
LNKVQF-----RP--KMLAIDNG-------GEFV-G------------------N-----
----------PFQIVLSANGIEEFRTHP-------YTPQQNGKIERFWSTIERARGPL--
--------FKWSLEKIQ-ETINEYNTY-----WNHRSLKKL----TGQNMTPLE
>IS481EU-4_HisMel_16bp
YEADNPDLI-WHTD-----LHHFD------------------------------------
---------------GQYLIAFIDDYSRYVVHHEL-IPTKDSDVLKTVLEIA--------
IQYHN------RP--YCIWTDNG-------TEFK-G------------------------
----------HFKEFCDTNGIKIVLTQV-------KNPQQNGKCERFWSTADN-------
---------CTTPEELR-NWVTVYND------MPHMGLP---------------
>IS481EU-5_HisMel_15bp
YEASNPDLI-WHTD-----HHNYN------------------------------------
---------------GEYLISFIDDYSRYVVYCDA-ISNKXSATTKKCLELA--------
IQFCGN-----RP--FSVWTDNG-------QEFK-G------------------------
----------DFKKFLEENGIKQVLSEV-------KNPQQNGKCERFWGTAEN-------
---------AKILKNLEIGYMFTTTQL----I-------------VDCPKKPSM
>ISA0963-1_15bp
YERTHSMSL-WQGD-----WKKLG------------------------------------
---------------EKWIIAFMDDASRFITCYGV-FDSATTENTIKVFKKG--------
FAEYG------IP--DEILTDHG-------TQFV-A------------------AKS---
----REKARHRFREFLAENGVRHILARV-------NHPQTNGKIERFFGLMEQ-------
--------KLHLFDSLD-EFIYWYNYV-----KPHMSLN------FDELETPYQ
>ISMac4_15bp
YEREHSMSA-AHID-----WHENP------------------------------------
-------------LLGLQVCAILDDSSRMIIAGGE-YVHCNTENTIKVIDEL--------
VKEYW-D---IYP-LRELIMDHG-------SEFG-A------------------HRINK-
----DGSWDSDFKRCIEELGIKPILARV-------RHPQTNGKIEKWFDTYQR-------
--------FRGEFESFE-EFVQWYNK------RPHGALK------LEQLESPQE
