# Supplementary material for: IS481EU Shows a New Connection between Eukaryotic and Prokaryotic DNA Transposons
Source: Biology (Basel). 2023 Feb 25;12(3):365. doi: 10.3390/biology12030365 (PMC10045372; doi:10.3390/biology12030365)
Supplement: Supplementary file 1 [file biology-12-00365-s001.zip › SupplementaryMaterials/DataS3.fa]

>Polinton-1_TV
----SYEIDHLEYSKG--------------------------------------------
N-VTYLFAININTRYLYCIP---VKGK-TEQETRRAIQY-LLDHE----------R--VD
-------NIRGDG-DKGFQ-----------------------------------------
-AAMTHYF---PQIN-------FYFSSSPYTFHNKIVDAVMRTLRDAL
>Polinton-1_CI
----QWQLDLVDVSHI----------------------------------SRHNAG----
T-NFILTAIDVFSKYAFAEP---LKNK-TGKSLVSAFSK-MLIRR----------K--PN
-------KIQTDK-GTEFL------------------N----------------------
-KTFQNFLGT-QGIA--------HFTTWNSETKASIVERFNRTLKART
>Polinton-1_CB
----QWQSDLVEMIPY----------------------------------AEENND----
F-KYLLTVIDCFSKYAWVIP---LKTK-TGKETASALQT-IFKHR----------K--PQ
-------KMQTDN-GKEYY------------------N----------------------
-KEMKLLFKE-SDIR---------HFSTYSDKKASIIERFNRTLKEKM
>Polinton-1_HM
----IWAADLVDMQAY----------------------------------SKFNNG----
I-KYLLMVIDIFSKYGWIIP---LKSK-TGIEVADAFNK-IFKDR----------K--CA
-------KLWVDK-GLEFY------------------N----------------------
-KHVKA-----LGVH---------LYSTENEEKSCVVERWNRTMKEKM
>Polinton-1_DK
----LWQADLVDMQKY----------------------------------SSTNNG----
Y-RYLLTVIDTFSKLAFGEA---LKSK-TASHVSEALEK-IFNSG----HG----V--PK
-------NLQTDD-GKEFF------------------N----------------------
-IQFKSLMNR-YEIN---------HYSTFSTLKASIVERFNRTLKELM
>Polinton-1_SM
----LWQMDLMEMIPF----------------------------------SKINKG----
Y-KYILTCVDIFSRFARAIP---TKTK-SANEMAEAIKE-LFIDG----------K--PR
-------NLQTDL-GKEFY------------------N----------------------
-SKVREII---KGIN---------HYSVFSQFKAAHVERFNRTLRDRL
>Polinton-1_PI
----SWQIDLAFWKK---------------------------------------------
--RPILTAININSRLGYAKL---LRKK-TAAIVLEALKA-FVRLH----------K--VD
-------ILTSDN-GSEFM------------------N----------------------
-FQAQELFKS-KTIE-------HYNNEPGDHGTMGKIERFNRTLKQRL
>Polinton-1_DR
----QFQADLVDMTAY----------------------------------STENDG----
N-KFMLTCIDVFSKYAWSRV---LKNK-SGVEVTKAFES-ILEEG-----R----V--PR
-------KLQTDQ-GKEFF------------------N----------------------
-KHFQDLMKK-YDIN---------HFATATDLKASVVERFNRTLKSRM
>Polinton-1_SP
----LWQLDLVDMASL----------------------------------SRYNKG----
Y-RYLLTCIDVLSKFAWVVA---LKDK-TGKSLVKALKK-ILESK-----R----E--PM
-------NIQTDK-GTEFT------------------N----------------------
-RIFQSFLKK-KNIH---------FYTTHNTTKASVVERFNRTLKEKM
>Mavirus_Spezl
Q-----QADVLYLPAD-------------------------------------KNG----
F-KYVLVVAD-YNRKIGAYP---LKTL-NGEEIVKAFKE-IYKND-----GL--TP--PA
-------IIQFDN-GPEFK------------------N----------------------
-KNVVDYFKS-KNSS-------IKYTKPYRSRQNGLVENINFIIGKLV
>Tlr1
----SFQADLTFYEQF----------------------------------KRQNHG----
Y-SILLTIIEINTRFAYVFP---LKDK-SAQSILECLKE-LYRTE----KD----N--FK
-------SISSDE-GSEFD------------------N----------------------
-NLVKNFLDQ-NNIKY------IFFNKQTNPNVTSLIERFNRTIRDKI
>COPIA_DM
----VVHSDVCGPITP-----------------------------------VTLDD----
K-NYFVIFVDQFTHYCVTYL---IKYK---SDVFSMFQD-FVAKSEAHF-NL---K--VV
-------YLYIDN-GREYL------------------S----------------------
-NEMRQFCVK-KGIS-------YHLTVPHTPQLNGVSERMIRTITEKA
>Copia-115_OS
----LIHSDVWTSPVV------------------------------------SMSG----
M-KYFVXFIDCYSRMTWLYL---MRHK---DEVLKCFLN-FYAYIKNHFNA----R--VQ
-------FIRTDN-GGEYI------------------N----------------------
-NEFSSFLSS-EGIL-------HQTSCPDTPPQNGVAERKNRHLLETA
>BEL
----HTGLDYAGPIAI-----------------------------KESKGRTPRIG----
K-AWFSIFVCLTTKALHIEV---VSEL-TTQAFIAAFQR-FIARR-----A----K--PT
-------DLYSDN-GTTFH------------------GGKKTLDDM-----RRLAIQQAK
DEELAGFFAN-EGIS-------WHFIPPSAPHFGGMWEAGVRSIKLHM
>BEL-1_AmRa
----DVGVDYFGPMEV-------------------------------------KRGRSLV
K-RYGVIFTCMASRAVHLEV---ASTL-DTDSCIQALRR-FICRR-----G----Q--VT
-------SLRSDN-GSNFV------------------GADREL---------KKALKDLN
QDKIQYTMLQ-QGIK-------WNFNPPMGSHHGGIWERLIRMVRNVL
>GYPSY
----MVHIDIF------------------------------------------STD----
R-KLFLTCIDKFSKYAIVQP---VVSR-TIVDITAPLLQ-IINLF-----P----N--IK
-------TVYCDN-EPAFN------------------S----------------------
-ETVTSMLKNSFGID-------IVNAPPLHSSSNGQVERFHSTLAEIA
>ATHILA6B
----VWGIDFMGPFPS-------------------------------------SYG----
N-KYILVAVDYVSKWVEAIA---SPTN-DARVVLKLFKTIIFPRF-----G----V--PR
-------IVISDG-GKHFI------------------N----------------------
-KVFENLLKK-HGVK-------HKVATPYHPQTSGQVEISNREIKAIL
>TY3
----DISMDFVTGLPP------------------------------------TSNN----
L-NMILVVVDRFSKRAHFIA---TRKTLDATQLIDLLFRYIFSYH-----G----F--PR
-------TITSDR-DVRMT------------------A----------------------
-DKYQELTKR-LGIK-------STMSSANHPQTDGQSERTIQTLNRLL
>ULYSSES
----KLYIDFLGKYPR------------------------------------SKRG----
H-AWIFVVVDHFSKFTFLKA---MREA-TAADVVNFLVHEVFFKF-----G----V--PE
-------VIHSDN-GRQFV------------------S----------------------
-KSFDAMVQA-FGIT-------HLRTPVYSPQSNA-AERVNRTVLSAI
>Saci-2
----RVGIDIMGPLTT------------------------------------TKKG----
N-RYILVMVDYFTKWCEAVP---LPQQ-DALTVARAFIDHWVSRY-----G----A--PF
-------SLHSDQ-GPAFE------------------S----------------------
-RLIAEICQL-LGVR-------KTRTTAYHPEGNGLVERTNRSIKAIL
>Troyka-1_BF
TVFTSFSADVMKRAR---------------------------------------------
--QNILVVRENSTSYTCAHI---IPDE-TSTALRDGLIS-LCTPLRL-LDG----S--PA
-------VIRCDP-APGFQ------------------A----------------------
-LVNDPWLKD-NRLQ-------IEIGEPKNINKNPVAERAIQEVRAEL
>Troyka-1_NV
AIGVSFAADVIRRSR---------------------------------------------
--QFILIVRECVTSYTTSLL---LTNE-QHSTLRDALIR-LCVQMRP-LDG----P--VA
-------IIRTDP-APGFQ------------------A----------------------
-LKEDKLLQH-HRLV-------LEIGRAKNVNKNPVAEKAVQELEREI
>Troyka-1_ClH
AVGITFAADVMKRAR---------------------------------------------
--QLVLVVRECVTSFTVAML---VEDE-CHQTLRDGLIR-LCVELRP-LDG----P--FA
-------VIRTDP-APAFK------------------A----------------------
-LVADSLLVQ-HRIS-------LELGRAKNPNKNPVAEKAVQELEEEL
>ERV1-1_XT
----TIALDFVEMTP--------------------------------------SEG----
K-KYILVIIDTFSGWIEAFP---SAKA-DAIAVAKPLTREIIPRW-----G----I--PE
-------KIISDN-GSHFV------------------N----------------------
-EVIKQLTTS-LGIQ-------VRHHCSYHPQSAGKVERANGVLKNRL
>ERV2-1_CLan
----RWQMDVTHFPPF--------------------------------------GK----
L-KYIHVTKDTFSGATMAIA---MTGE-TAQHASRALEK-AILML-----G----V--PW
-------DLKTDN-GPCYT------------------S----------------------
-QTFKNTCAK-YNIT-------LHHGIPYNPQGQAIIERTHQTLKTLL
>ERV3-1_AMi
----KWQVDYIGPLPA-------------------------------------INH----
Y-RYALTAIDTFSGYGIAVP---VRKA-DASSTIRVLEAHLVHIH-----G----I--PR
-------EISSDQ-GTHFT------------------A----------------------
-LLTQQWAAG-LGIA-------WTFHVPYHPQAAGLIERWNGQLKQLL
>SFV1-10_AMi
----VWQIDLLGPLPG---------------------------------SKPPNKG----
-----LVIVDLGTRQLQVIP---LRKS-NATAVVSALTA-AFAAW-----Q----P--PH
-------EIQSDG-GPPFN------------------S----------------------
-NALDKFARL-HNVA-------WHLHLPYHPQSNGVVERHIGLYKEQL
>CoeEFV
----KIFLDFVGPLPR-------------------------------------SNG----
Y-TAILILVESLSSFTWLLP---CRDQ-SASTTVTALSARFFPAS-----I----E--PK
-------CFHSDQGGGDFT------------------S----------------------
-QLFKKMCSE-RNIR-------VEYSTPHHPQSAGVVERKNRGLKAAL
>Loki-1_PM
----NLQIDWIGPVNR------------------------------------STKG----
N-KYMLTVTCAFSKWIECLP---APNN-TAETTAILLINQIFSRW-----G----L--PS
-------TIDSDK-GSHFT------------------A----------------------
-EVITEVWKM-LGVR-------RQLHVAYHPQSSGQVERANRTIVSLL
>Ginger1-10_HM
----QVGIDICN-LPE-------------------------------------VDG----
F-KHLVVCIDYFTKWSEAKP---LKNK-TAESIALFLYE-VICRH-----G----C--IK
-------IQINDQ-GREFV------------------N----------------------
-EVSKNLHTM-TGTE-------QRVTSAYHPQSNGLCERQNRAIKEAL
>Ginger1-11_HM
----QVGVDLCS-LPK------------------------------------NPEG----
Y-VGICVVVDYFSKWIEAKP---IYNK-SAEEVSRFLYE-LICRH-----G----C--AS
-------IQINDQ-GREFC------------------N----------------------
-KVSENLLNL-TGTC-------QRITSAYHPQANGLVERANRTIQGSM
>Ginger1-12_HM
----RWGIDLIGPLKE------------------------------------TKKG----
K-KSICVATEYLTKWAEVKA---IREK-NAISVHAFLMK-LVFRF-----G----A--SN
-------VILHDQ-DKEFN------------------N----------------------
-QLVDDLCEQ-MKIT-------VAMTSAYHPQTNGLTEQFNQTLVRHL
>Ginger1-1_AC
----QIGVDTCS-LPK------------------------------------SKDG----
F-TCMVVAVDYFTKWMEAEP---LVAK-TAEGVANFLYQ-CMCRH-----G----C--AG
-------IQINDR-GREFV------------------N----------------------
-SVSRALHKL-SGVE-------QRVTSAYHPQANDLVERENRTIQGMM
>Ginger1-1_AP
----QIGVDLIT-LPE-------------------------------------VNN----
L-RYVVVVVCYFSKWCEAKA---LMDK-TAESVAKFLYD-DICRH-----G----C--PE
-------IQISDQ-GREFV------------------N----------------------
-KLSDELFRL-TGTQ-------QRVTSPYHPQANGLVERLNRTLKTSL
>Ginger1-1_BF
----MVGIDLIGPLQE------------------------------------TKSG----
N-KYIVAVTDHFSKWSEAKA---IPDK-SATSVAEFLFS-VVCRL-----G----C--PD
-------VMISDQ-GREFV------------------N----------------------
-EVIDKVMDH-FNTD-------HRISSAYHPQTNGQRERDNRTLKDSL
>Ginger1-1_HM
----QVGIDLTQ-LPE-------------------------------------VNG----
Y-KYLIVLVDYFSKWVEAEP---LFDK-TAKSVAIFLYK-QICRH-----G----C--FE
-------IQINDQ-GREFV------------------N----------------------
-ELSNELHRK-TGTR-------QRMTSAYHPQANGLVERQNQSIKRTL
>Ginger1-2_AP
----QIGVDIMT-LPV-------------------------------------VDD----
M-KYVVVAIDYFSKWSEARA---LPDK-SSDSVARFLYDDIICRH-----G----C--PL
-------IHITDQ-GGEFL------------------N----------------------
-KLISELFSL-TGTK-------QRVTSAYHPQANGLVEHQNRTIKNCF
>Ginger1-2_HM
----QVGIDLTQ-LPE-------------------------------------VNG----
C-KYLVVLIDYFSKWVEAEA---LTDK-TAKAVAFFLYK-QICRH-----G----C--FE
-------IQINDQ-GREFV------------------N----------------------
-EISKELYSK-TGTI-------QRITSAYHPQANGLVERQNQTIKRIL
>Ginger1-2_OT
----RIQIDTTDIQHL-------------------------------------NSK----
Y-PYLLCIVDHFSKFAQAYT---LKNK-SAETVLKNIKK-YLSQF-----G----I--PY
-------IIQSDN-GLEFC------------------N----------------------
-KLMEELIQNHQNIQ-------HITSRPYNPRAQGCVEAFNKTIKKEL
>Ginger1-3_HM
----QVGVDLIK-LPE-------------------------------------SNG----
F-NYVIVLIDYFSKWTEAEP---LIDK-TAVSVAAFLYR-VICRH-----G----C--FQ
-------IQINDQ-GREFV------------------N----------------------
-SVSIALHDM-TGVQ-------QRVTSAYHPQANGLVERQNQTIKKAI
>Ginger1-3_OT
----RVQIDLTNIKHL-------------------------------------NDE----
Y-PFLICFVDHFSKFAYATP---IKDK-SAQIVIKQIKK-FIIQF-----G----I--PR
-------IIQTDN-GLEFK------------------N----------------------
-QLMIDLVQNYQNLE-------HLTSRPYNPKAQGCVEAFNKGIKRGL
>Ginger1-4_HM
----QVGVDICN-LPV-------------------------------------VDG----
Y-CHIIVLIDYFSKWSEAKP---IKEK-SAQTVSQFLYE-IMCRH-----G----C--FK
-------IQINDQ-GREFV------------------N----------------------
-EVCKQLHEL-TGVE-------QRVTSAYHPQANGLVERQNRTIKNSL
>Ginger1-5_HM
----VLGVDLIGPLPE------------------------------------TVNG----
N-KYVLTITDLFTKWIVARV---LPEK-SAAAVATALVN-TFHTY-----G----P--PK
-------KVITDQ-GREFV------------------N----------------------
-ELNNKIFQL-MGIK-------HSVTSAYHPQSNGQDERTNQTFKRAL
>Ginger1-5_OT
----RVQIDITSIQFV-------------------------------------NNT----
Y-PYLLCIIDHFSKFAQAYP---LKDK-TSDSVIKKIED-YIIQF-----G----I--PQ
-------IIQTDN-GKEFV------------------N----------------------
-SKMXEFIANHQNIQ-------HITSRPYNPRAQGCVEAFNKTIKNGL
>Ginger1-6_HM
----FLGIDLIGPLPI------------------------------------TSKG----
Q-KYILTVTDLWSKYVEAFP---IPEK-SALCVSKCLTT-LFYRF-----G----P--PK
-------KILSDQ-GREFV------------------N----------------------
-SVNELLFSL-FNVK-------HLITSAYHPQTNGQDERTNQTVKRAL
>Ginger1-7_HM
----FLGIDLIGPLPL------------------------------------TTQG----
N-KYILTVTDLWSKYVEAFS---IPEK-SAFFVSKSLTT-LFYRF-----G----P--PK
-------KVLSDQ-GREFV------------------N----------------------
-DLNEFLFSI-FNIK-------HLITSAYHPQTNGQDERSNQIIKRAL
>Ginger1-8_HM
----FLGIDLIGPLPI------------------------------------TKLG----
N-KYILTITDLWSKYIEAFP---IPEK-SAFYVSKCLTT-LFYRF-----G----P--PK
-------KILSDQ-GREFV------------------N----------------------
-SLNEQLFSL-FQIK-------HLITSAYHPQTNGQDERTNQTIKKSL
>Ginger1-9_HM
----TVGIDLIGPLPL------------------------------------TEKG----
N-KYIITATCLFSKWPEAAS---LSDK-TATSAAEFLYT-CFTRH-----G----C--CE
-------VQISDQ-GREFV------------------N----------------------
-EVNHELNKM-MGTK-------CNVTSAYHPQSNGEDERFNQTLQRQL
>Ginger1-1_DR
----LLGMDLVGKVTK------------------------------------TDKG----
N-EYICVIVDYYTKWSEAYP---IPNK-SAAVVARCIIN-FFYRF-----G----A--PK
-------RILTDQ-GREFV------------------N----------------------
-QINKDLCDF-LGVE-------RSLCAPYHPQTNGLVEKLNGTIQKAL
>Ginger1-2_DR
----LVGVDLVGKLVK------------------------------------TDQQ----
N-QYILVMIDYCTKWAQAYP---LKTK-CAA------------EF-----E----V--PK
-------RILTDQ-GREFV------------------N----------------------
-TINTEVCQI-LGIK-------RSLCAPYHPKTNGLVERLNGTIQRVL
>Ginger2-1_AP
----RCQVDLVDMQTC------------------------------------KDGE----
Y-KFILNYHYHLTKFIQLRP---LKSK-TAEEVALMLLP-IFLTF-----G----A--PN
-------ILHSDN-GREFS------------------N----------------------
-KIIMDLCSRWEGVK-------IVHGKPRHSQCQGSIERANQDFQNIL
>Ginger2-1_BF
----RMQIDLIDMTSR------------------------------------PDDD----
N-KWILHMRDHFSKFSWTHP---LTSK-RASGVAEKLVQ-TFCLF-----G----S--PH
-------ILQSDN-GKEFV------------------A----------------------
-GVINELTEKWPGLV-------IIHGRPRHPQSQGCIERANGDLQLKL
>Ginger2-1_HM
----RLQIDLIAMESK------------------------------------PDKE----
F-RYIGHVVDHFSKFHILFP---MRNK-TALETANNLKRFVLSYF-----G----L--PA
-------ILHSDN-GSEFV------------------N----------------------
-DVIKSLLLTWPGKT------QIVNGSPRHSQSQGLVEQGNFTIERLI
>Ginger2-1_LS
----RVQVDLIDMRHN------------------------------------PDGE----
F-NHICHFMDHFSKYHVLFP---LKPK-SAVEVAGLIEERVLAYF-----G----P--PK
-------LFHSDN-GREFV------------------N----------------------
-QIIRALFSSWGGVT-------FVNGRPRHSQSQGLVERGNRTIEQKL
>Ginger2-1_MG
----RVQMDLIDMRRE------------------------------------PDRK----
Y-RWILHIKDHYSRFCMLYP---LRRR-RGKHVVRCFLQ-WIATM-----G----P--PM
-------ILQTDN-GVEFV------------------N----------------------
-ALITQVAVQ-HQIL-------IRRGQSGRPRSQGLIERANGHVRNLI
>Ginger2-1_NV
----FIELDLMDFRNT---------------------------------PCKCSKR----
H-QWVLNIIDHHSKYVTCWP---LKGK-NAVEVLQGLKN-YCYSF-----G----F--PK
-------KIVCDN-GTEFS------------------N----------------------
-AMLNSFCEE-NNIK-------ICHGSPRTPTTQGLVERSNRTWKEDM
>Ginger2-1_TS
----RAQVDLINFQTM------------------------------------PDGD----
F-KYIMTYLNHFTKFCILSP---LKSK-RTEEVASKLLE-IFLTF-----G----A--PS
-------ILQSDN-GREFS------------------N----------------------
-AIIAELKTCWPELK-------LVTGRPRHPQSQGAVERLNGVVQDKL
>Ginger2-2_NV
----HLEMDLIDFRKI---------------------------------PCNCGRR----
H-LWALHVEDHFSKYSWLLP---LKKK-ESLEVAQTIEP-LFWQF-----G----F--PC
-------KLHTDR-GGEFK-----------------------------------------
-GSVDDFCAK-FNIP-------QARGAPRNPSAQGLVERANRLVKENL
>Ginger2-1_CaRog
----RMQIDLIDMTSR------------------------------------PDRE----
Y-KWILHMRDHFSKFSWTHP---LLSK-HAFGVAEKLIQ-TFFLF-----G----S--PT
-------LLQSDN-GKEFV------------------A----------------------
-GVINELMKQWPGLT-------IIHGRPRHPQSQGCIERGNGDLQMKL
>Ginger2-1_CGi
----RHQIDLVDMSRYT--------------------------------EFYDGQE----
Y-RYILSVIDVFSRYIWLRP---LRSK-ESTEVADALES-IYQSE-----G----P--PK
-------IIQCDN-GREFH------------------G----------------------
--TVTQLAEV-LGCQ-------IINSRPYYPQSQGKIESSHKSWKSKI
>Ginger2-1_CySi
----RWQIDVVSMANTS--------------------------------VEYKGDK----
Y-VYILQIVDVFSRYMMPQP---LQSK-QSSEIAKVLKT-VILEH-----G----A--PN
-------EIQCDN-GKEFQ------------------G----------------------
-KQMRSLMQE-FNIR-------MIHGRPYYPQSQGKCERSNRLLRRRI
>Ginger2-1_LMi
----RCQVDLIDMQSS------------------------------------PDGE----
Y-KFILNYQDHLTKFILLRP---LKSK-RAEEVAYHLLD-IFTTI-----G----A--PS
-------VLQSDN-GREFS------------------N----------------------
-KVINELSNMWPELK-------LVHGKPRHSQSQGSIERANQDVQNML
>Ginger2-1_MyPe
----RAQIDLIDMQSQ------------------------------------NYNN----
Y-RYIMNYQDHLTKFVILKP---LKTK-RAEEIALNLID-IYTIF-----G----A--PA
-------ILHSDN-GREFV------------------N----------------------
-SIITNLNEMWGDVK-------IVHGKPRHSQTQGSIERANRDVEEIL
>Ginger2-1_PMon
----RGQVDLTDMQSM------------------------------------PHSN----
F-KWIMVYQDHLTKFCILRP---LQTK-RAAEVAFQLVD-IFLLM-----G----A--PA
-------VLQSDN-GSEFT------------------S----------------------
-RVITELKEIWPSLT-------MVHGKPRHPQSQGSVERANGDIKDML
>Ginger2-1_RIr
----RVQIDLIDXSYD------------------------------------ADGD----
Y-KYICHVRDHFTRFSWARP---LTSK-RAIEVAAFLFD-LFFFI-----G----S-PPT
-------ILQSDN-GKEFC------------------A----------------------
-EIIKELVGLWPSVK-------IINGRPRHPQSQGLVERGNGILQQKL
>Ginger2-1_TeGr
----RGQVDLIDYQSA------------------------------------SDKD----
Y-KWVFHYQDHLTKFSILRP---LKTK-TAAEVAYNLLD-VFLLI-----G----A--PK
-------ILQSDN-GREFT------------------A----------------------
-NIISELKSMWPDLV-------IVHGRPRHPQSQGSVERANADVKEML
>Ginger2-2_CGi
----RWQIDLINMRSEP--------------------------------VQCHGQT----
Y-QYILSVIDVFSRFLICRP---LQNK-SSKLVCKTMND-VFLEY-----G----T--PK
-------VLQCDN-GTEFK------------------G----------------------
--SFDSLLLK-KGVK-------KITSRPYHPESQGKCERSHRTLRRKL
>Ginger2-2_CySi
----RWQIDIINMKNQS--------------------------------VSYKGST----
Y-SYILQVVDVYSRYVMPKP---LKTK-SSREVAKALED-VLMVN-----L----A--PD
-------IIQCDN-GLEFK------------------G----------------------
-PSMKLLLNK-YNIK-------MINSRPYHPQSQGKCERSNSVIKAKI
>Ginger2-2_MyPe
----RGQIDLIDFQST------------------------------------PDGN----
F-KWVMNYQDHATKYLYLRP---LTSK-RATEVAHELLK-IFLKQ-----G----A--PQ
-------ILQSDN-GREFT------------------A----------------------
-KIIEELAELWPECK-------IVHGRPRHPQSQGSVERSNQDVENML
>Ginger2-2_TeGr
----RVQIDLLSMRDQS--------------------------------VIYDNKT----
F-NYILTAVDVFSRFIFVRA---LTNK-TAKNVAIALKQ-IFGEH-----G----Y--PE
-------IIQCDN-GPEFF------------------G----------------------
--DVQKLLCK-NNVK-------IIRGRPYHPESQGKVERQNRIIRDKI
>Ginger2-3_CGi
----RWQIDLIDMKNDR--------------------------------IKEKDET----
Y-RYILXILDVFSRFLILRP---LKRK-TSGQIANELER-IFSEH-----G----K--PS
-------LLQSDQ-GTEFK------------------G----------------------
--RVKSVLQK-NKIK-------LIRSRPYHPQSQGKCERSHRVVRNKI
>Ginger2-3_MyPe
----RAQIDLIDMQSQ------------------------------------SINN----
Y-RFIMNYQDHLTKFVILKP---LKTK-RAEEIAYNLME-IYTTF-----G----A--PA
-------ILHSDN-GREFV------------------N----------------------
-SVINELHTMWGDVK-------IVHGKPRHSQSQGSIERANRDVEDML
>Ginger2-4_MyPe
----RGQVDLVDFQSL------------------------------------PDGD----
F-KFILHYKEHLTKFSFFRP---LKCK-KASEVAKELLH-IFLTF-----G----A--PH
-------VLQSDS-GREFT------------------A----------------------
-GVIKELALLWPDLI-------LVNGRPRYPQSQGSVERGNCTLKDSL
>Ginger2-5_MyPe
----RCQVDLIDMQAN------------------------------------PDNN----
Y-KFIMVYQDHLTKFVILRP---LKFK-RAEEVAYNLLD-IFTLF-----G----A--PN
-------ILHSDN-GREFV------------------N----------------------
-AVITNLCSLWSEVK-------IVHGKARHSQSQGSVERANQDIESMI
>IS3EU-1_CGi_2p
----VWHIDSYDKLKP--------------------------------------------
YGIAINGCIDGFSRNIMWLEAS-TTNS-DPKVIAYYFIQ-AVRRK----KG----V--PK
-------RIRTDM-GTENT------------------H----------------------
VEQMQVFLRRNHQDEL----SGQKSFLYGKSTHNQRIEWFWGCLRKKV
>IS3EU-1_CVi_1p
----LWHIDGNHKLIR--------------------------------------------
WRFIIHGGIDGYSRVPVFLAV--NTNN-KADTVLQNFVE-AVQRW-----G----L--PE
-------KVRSDK-GGENV-----------------------------------------
-KVAEFMICN-RG---------SRSFIAGRSVHNQRIERLWREVWTGC
>IS3EU-1_DR1p
----VWHIDGYDKLKP--------------------------------------------
YGICINGCIDGFSRKMIWLEAY-KTNN-DPRVIAGYFIQ-AVAEN----NG----F--PH
-------RIRIDH-GTENT------------------H----------------------
LADMQTFFRGTASAE---------SVTLGPSTGNQRIERWWSTLRSQC
>IS3EU-1_HM1p
----VWHVDGYDKLKP--------------------------------------------
YGFPIHGCIDGFSRKIIWLKLC-RTNK-DPVIPAHFYLN-ALKEL----KV----C--PD
-------TLRTDC-GTENG------------------I----------------------
IAAIHSFVHND-----------INAHKYGSSQSNQRIENLWSNLKRTY
>IS3EU-1_PGra1p
----IWSADGHDKLKK--------------------------------------------
FGITLYGFIDAWSRKILGIFVH-VTNN-NPRHIGYYYLE-LVKRE----GG----I--PR
-------RTSTDR-GTETI------------------H----------------------
MAGHQINLTESFNADC---PDPIQSHLFTKSTHNQKIECLWSQLMKQY
>IS3EU-1_SK1p
----LWHVDTNHKLIR--------------------------------------------
WHMIIFGCIDGFSRLPITLAC--TDNN-QASTLFKCFMS-GVENY-----G----L--PS
-------RVRSDM-GLENV-----------------------------------------
-HIADYMISK-RGEN-------RGSMITGRSVHNQRIERLWRDVYEGV
>IS3EU-1_TC1p
----LWHVDSYDKLKP--------------------------------------------
YGIAINGCIDGFSRSIMWLEAG-STSN-DPRVIAGYFLK-TVYRC----GG----C--PR
-------TVRTDM-GTENY------------------Y----------------------
LEQIQLFFKRLEDDE-----HAPPAFIYGASTANQKIECWWSILRRH-
>IS3EU-2_SK1p
----VWHIDGYDKLKP--------------------------------------------
YGICINGAIDGYSRKIMWLEAF-RTNS-DSKVIASYYIT-AVENN----QA----C--PK
-------IVRGDF-GTENG------------------H----------------------
VEQFQKFLRRDDNSL------PVPVFLYGTSPTNQRIESWWGILRRE-
>IS3EU-3_CGi_1p
----LWHIDTNHKLVR--------------------------------------------
WRFVIVGGIDGFSRLVTFLKC--TDNN-TSKTILDCFLS-GVEKY-----G----I--PN
-------KVRSDK-GLENV-----------------------------------------
-SVADFMLNQ-NG---------QNSMITGKSTHNQRIERLWRDVFEGV
>IS3EU-3_DR1p
----LVHVDTNHKLIT--------------------------------------------
FNIVIFGGIDGFSRKILYLDA--AENN-KASTAFLFFLE-GVHKH-----G----W--PS
-------RVRGDQ-GVENV-----------------------------------------
-DIARCMFSV-RGTG-------RGSFIAGKSVHNQRIERLWCDVWSA-
>IS3EU-4_CGi_2p
----VWHIDGYDKLKP--------------------------------------------
FGFAIHGAIDGFSRRIMWLEVG-PSNN-NPKIVSRYFLE-TIQQL----GG----C--PN
-------ICRCDL-GTENK------------------E----------------------
LEEIQVLLHTLNDQEY------ENCFIYGRSTSNQRIEAWWSILRRQA
>IS3EU-4_DR1p
----LWHIDGNHKLVR--------------------------------------------
WRLVFHECVDGYSRCIVYLEC--LNNN-RALSVLSLFQE-GVQNF-----G----L--PS
-------RVRCDH-GMENT-----------------------------------------
-EVARYMLNR-RGLN-------RGSVITGRSVHNQRIERLWAELNRVV
>IS3EU-5_DR1p
----MWHADGYDKLKP--------------------------------------------
FGMAISGCIDGFSRKVLWLESG-VTNN-NPTVIARYFMS-CVRKL----GV----I--PM
-------RLRTDC-GTENG------------------I----------------------
MAAIQCTLRHHHSDYY----AGASSHMYGSSINNQRIESWWSIFRKGR
>IS3EU-6_CGi
----LWHIDTNHKLVR--------------------------------------------
WRFIIVGGIDGFSRLVMFLRC--TDNN-TAETVLQCFLS-GVEQY-----G----L--PN
-------RVRSDK-GMENI-----------------------------------------
-SVADYMLSK-KG---------HGSMLTGKSTHNQRIERLWRDVYDGV
>AD_GR-003
--------DGYDKLKP--------------------------------------------
FGFCIHGCIDGYSRRIVWLEVG-VTNN-DPDVTAGYFLD-AIRSV----GG----V--PR
-------ILRADN-GTENV------------------H----------------------
IAAFRFFRREAVDAF-----AGEKSFIYGRSVSNQRIEAWWGQL----
>AD_GR-001
----------HHSFIH--------------------------------------------
WGLVVHGCIDAFSRRIMFLHC--SPNN-LSETVLSLFLD-AVEDG-----L----W--PS
-------RIRVDR-GVENV-----------------------------------------
-LVCDAIVVA-RGAG-------RGSFIAGPSTHNQRIERLWRNVFRYV
>SL_GR-020
----LWHMDSYDKLAV--------------------------------------------
YGFRFHGIIDGATRFIVACSV--ALNK-RPVTIFNNYAR-AVKKY-----G----H--PY
-------RLRADA-AREHN----------------LIE----------------------
-----------LDMEDAWPG--RAAFLKGPSTHNQRIEHQWRDFFEKF
>SL_GR-005
----LWAMDSYDKLSM--------------------------------------------
YGIRIHGAIDASSHCVVYMVL--AMDK-RATTIYRAFSA-ATALF-----G----R--PR
-------RVRSDC-AVEHE----------------LVA----------------------
-----------QDMERHWPNAPKPPFITGSSTHNVKIEAFWRHLYEKV
>SL_GR-009
----LWAMDSYDKLAT--------------------------------------------
YGVRIHGAMDVGSHCIVYMVV--SVDK-RASTIYKAFSA-ATALF-----G----R--PR
-------RVRSDF-AMEHD----------------LVA----------------------
-----------LDMQRHWPDAERPPFIAGVSSHNVKIESFWRHMFDKV
>SL_GR-014
----LWAMDSYDKLSL--------------------------------------------
YGIRIHGAMDVGSHCIVYMVV--SIDK-RASTIYKAFTA-ATSLF-----G----R--PK
-------RVRSDF-AAEHE----------------LVA----------------------
-----------LDMERHWPNAEKPPFIAGVSSHNVKIEAFWRHMFNKV
>SL_GR-069
----LWAMDSYDKLST--------------------------------------------
YGVRIHGAMDVGSHCIVYMVV--SVDK-RASTIYKAFTA-ATSLF-----G----R--PR
-------RVRSDF-AAEHE----------------LVA----------------------
-----------LDMQRHWPDAELPPFIAGVSLHNVKIESFWRHMFDKV
>IS511_4bp
----RWSLDFVHDQFA-------------------------------------GGR----
R-FRVLNVVDDVTRECLAAI---PDTSISGRRVARELSA-LIARR-----G----R--PG
-------MIVSDN-GTEFT------------------S----------------------
-TAILAWAED-HRVA-------WHYIAPGKPTQNGFVESFNGRMRDEL
>ISRm6_4bp
----RWSLDFVHDQFA-------------------------------------CGR----
R-FRVLNIVDDVTRECLAAI---PDTSISGRRVARELTA-LLERR-----G----K--PG
-------MIVSDH-GTEFT------------------S----------------------
-NAILAWSKE-HKVE-------WHYIAPGKPMQNGYIESFNGRMRDEL
>ISR1_4bp
----ALVADFVADQLT-------------------------------------DGR----
R-FRILTVIDNCTRECLALV---ADTSLSGARVVRELDA-VIRQR-----G----R--PD
-------TIVSDN-GTEYT------------------S----------------------
-NAVLAWATT-PAFG-------WHYIAPGKPQQNGFNESFNGRLRDEL
>IS407_4bp
----VWSIDFVMDALS-------------------------------------NGR----
R-VKCLTVVDDFTKEAVDIV---VDHGISGLYVARALDR-AARFR-----G----Y--PK
-------AVRTDQ-GPEFT------------------S----------------------
-RALDQWAYA-NGVT-------LKLIQAGKPTQNAYIESFNGKFRDEC
>IS476_4bp
----TWSMDFVFDALA-------------------------------------NAR----
R-IKCLTVVDDFTRESVDIA---VDHGISGAYVVRLLDQ-AACFR-----G----Y--PR
-------AVRTDN-GPEFT------------------S----------------------
-RAFIAWTQQ-HGIE-------HILIEPGAPTQNAYIESFNGKFRDEC
>IS1400_4bp
----SWSIDFMHDALT-------------------------------------CGR----
R-FRTFNVVDDFNREALAIE---IDLNIPAQRVVRVLDR-IVANR-----G----Y--PL
-------KMRMDN-GPELI------------------S----------------------
-LALAQWAED-HGVM-------LEFIKPGKPTQNAFIERFNRTYRTEI
>IS1312
----RWCSDGFEIGCD-------------------------------------NKE----
K-VRVAFALDCCDREAIAHVA--TTEGIKSEDVQDLVIT-AVENR----FGRINIL--PK
-----PIEWLTDN-GSCFI------------------A----------------------
-SDTKSLLLD-IGME-------PRTTPVRSPQSNGMAEAFVKTFKRDY
>ISRm1_5bp
----RWCSDGFEIGCD-------------------------------------NKE----
K-VRVAFALDCCDREAIAHVA--TTEGIKSQDVQDLVIT-AVENR----FGRINML--SE
-----PIEWLTDN-GSCFI------------------A----------------------
-KDTASLLRD-IGME-------PCTTPVRSPQSNGMAEAFVKTFKRDY
>IS2_5bp
----RWCSDGFEFCCD-------------------------------------NGE----
R-LRVTFALDCCDREALHWAV--TTGGFNSETVQDVMLG-AVERR----FG--NDL--PS
----SPVEWLTDN-GSCYR------------------A----------------------
-NETRQFARM-LGLE-------PKNTAVRSPESNGIAESFVKTIKRDY
>IS426_5bp
----RWCSDGLEFACW-------------------------------------NGE----
V-IRLAFIIDAFDREIIAWTAV-ANAGISGSDVRDMMLE-AVEKR----FHA-TRA--PH
-----AIEHLSDN-GSAYT------------------A----------------------
-RDTRLFAQA-LNLT-------PCFTPVASPQSNGMSEAFVKTLKRDY
>IS1141
----VWSWDITKLRGP------------------------------------AKWS----
W-YYLYVILDIFSRYVVGWM---VASRESAALAEVLIRQ-TCAKQ-----D----I--GR
----DRLTIHADR-GSSMT------------------S----------------------
-KPVAFLLAD-LGVT-------QSHSRPHVSDDNPFSEAQFKTLKYRP
>IS222
----VWCGDITYVWA--------------------------------------QGR----
W-HYLAAVLDLHTRRVIGWA---FSAKPDAELVIKALDM-AYEQR-----G----K--PQ
-----QVLFHSDQ-GSQYA------------------S----------------------
-RLFRQRLWR-YRMQ-------QSMSRRGNCWDNSPMERLFRSLKSEW
>IS911_3bp
----VWCGDVTYIWT--------------------------------------GKR----
W-AYLAVVLDLFARKPVGWA---MSFSPDSRLTMKALEM-AWETR-----G----K--PG
-----GVMFHSDQ-GSHYT------------------S----------------------
-RQFRQLLWR-YQIR-------QSMSRRGNCWDNSPMERFFRSLKNEW
>IS1133_3bp
----KWAGDITYVWT--------------------------------------REG----
W-VYLAVILDLYSRRVIGWA---TGDRLKQDLALRALNM-ALALR-----K----P--PP
-----GCIQHTDR-GSQYC------------------A----------------------
-HEYQKLLLK-HQLL-------PSMSGKGNCFDNSAVESFFKSLKAEL
>IS3_3bp
----KWAGDITYLRT--------------------------------------DEG----
W-LYLAVVIDLWSRAVIGWS---MSPRMTAQLACDALQM-ALWRR-----K----R--PR
-----NVIVHTDR-GGQYC------------------S----------------------
-ADYQAQLKR-HNLR-------GSMSAKGCCYDNACVESFFHSLKVEC
>IS600_3bp
----VWVADLTYVAT--------------------------------------QEG----
W-LYLAGIKDVYTCEIVRYA---MGERMTKELTGKALFM-ALRSQ-----R----P--PA
-----GLIHHSDR-GSQYC------------------A----------------------
-YDYRVIQEQ-SGLK-------TSMSRKGNCYDNAPMESFWGTLKNES
>IS1236_3bp
----IWTTDITYIRT--------------------------------------KQG----
W-LYLCVMLDLFSRRIVGWQ---TSHRIDRQLVCDAFHY-AMARQ-----G----Y--PM
-----GVMVHSDQ-GSQYC------------------S----------------------
-RDFRALLLT-NNCV-------QSMSRRGNCWDNAVTESFFHTLKGHM
>IS1500a
----IWVSDITFLRS--------------------------------------SFG----
W-IYLCIILDLYSRKVVGWS---ISNSNDSKLVCTALSK-AIECR-----N----P--PK
-----GLVFHSDR-GSNYC------------------S----------------------
-YETRRYLLN-NKLR-------RSNSRKGNCWDNAVAESFFGSLKREM
>IS1068_4bp
----VWLGDMTYIPT--------------------------------------KEG----
T-LYLAVNIDVFSRKIVGWS---MSSRMQDKLVRDCFLQ-ACGKE-----H----P--QP
-----GLIVHTDQ-GSQYT------------------S----------------------
-SRYQSTLRQ-VGAQ-------SSMSRKGNPYDNAMMESFYKTLKREL
>IS1206_3bp
----VYVGDITYLPI--------------------------------------ADG---S
N-MYLATVIDCYSRRLVGFS---IADHMRTSLVQDALLM-AKGQR-----G----S--LT
-----GAIFHSDH-GSVYT------------------S----------------------
-HAFQDTCKD-LGIR-------QSMGSIGTSADNALAESFNAALKREV
>IS1163_3bp
----IWRADITYLELR-------------------------------------PGT----
W-VYLSSIYEPKVHQVLAFK---IGRQMEATLVVETINQ-ALEYH-----Q----K--PQ
-------YFHSDM-GSQYT------------------S----------------------
-NEVETLLER-HQIS-------HSYSKQGYPYDNGPIEAFHSLLKREF
>ISL1_3bp
----ALSSDITQTTT--------------------------------------SEG----
K-AYICQIRDLNSNLVLAHQ---ISNHMDTDLVLATLKQ-AHQRW-----A----L--PE
-----TCIFHSDR-GSQYT------------------A----------------------
-KEVTKLVNQ-YHWQ-------RSFSALGKPGDNAWSESFFAIMKKEL
>IS199_3bp
----ALVTDLTYVRI--------------------------------------GKR----
W-ACVCLIIDLFNREIIGLA---LGWHKTADLVKEAIQS-IPYAL-----T----K--VK
-------LFHSDR-GKEFD------------------N----------------------
-QLIDEMLEA-FGIT-------RSLSQAGCPYDNAVAESTYRSFKLEF
>IS51_3bp
----LWVSDFTYVST--------------------------------------WQG----
F-VYVAFIIDVFARFIVGWK---VSSSARTDFVLDALEQ-ALYAR-----R----P--VK
---QGGLIHHSDR-GVQYV------------------S----------------------
-IRYTERLVE-AGIE-------PSVGSVGDSYDNALAETINGLYKAEV
>IS868
----LWVSDFTYVAT--------------------------------------WQG----
F-VYVAFVIDVFARRTVGWR---ASRTAHASFVLDALEQ-ALHDR-----R----P--VH
---GGGLVHHSDR-GVQYV------------------S----------------------
-IRYSERLAE-AGIE-------PSVGSVGDSYDNALAETINGLYKAEV
>IS401_3bp
----LWVSDFTYVST--------------------------------------WQG----
W-LYVAFVIDVYARRIVGWR---VSSTMRTDFVLDALEQ-ALYDR-----Q----P--AS
----DTLVHHSDR-GSQYL------------------S----------------------
-IRYTERLAE-AGIE-------PSVGSRGDSYDNALAETINGLYKAEL
>IS3411_3bp
----LWVADFTYVST--------------------------------------WRG----
F-VYVAFIIDVFAGYIVGWR---VSSSMETTFVLDALEQ-ALWTR-----R----P--S-
-----GTVHHSDK-GSQYV------------------S----------------------
-LAYTQRLKE-AGLL-------ASTGSTGDSYDNAMAESINGLYKAEV
>IS987_3bp
----LWVADLTYVST--------------------------------------WAG----
F-AYVAFVTDAYARRILGWR---VASTMATSMVLDAIEQ-AIWTR-----Q----Q--EG
VLDLKDVIHHTDR-GSQYT------------------S----------------------
-IRFSERLAE-AGIQ-------PSVGAVGSSYDNALAETINGLYKTEL
>IS1137_3bp
----LWVADFTYCGT--------------------------------------RAG----
W-AYTAFVTDVYARKIVGWK---VATEMTQKLVTDAIDH-AIDTR-----K----R--SG
AASLDSLIHHSDA-GSQYT------------------R----------------------
-SRSPNVWPL-RGSC-------LQYGSVGDSFDNALAESVNSSYKTEL
>IS120_3bp
----VWSIDVTYCRM--------------------------------------KRG----
F-MYMVAIIDWYSRYIVGFE---LSNTLDKTFVIEAIQK-AIKRY-----G----K--PE
-------IMNSDQ-GSQFT------------------S----------------------
-DDYINLLKN-NGIK-------ISMDGKGRALDNQRIERFFRSYKWEK
>IS1397_4bp
----KWVTDITEFRA--------------------------------------GGQ----
K-LYLSPILDLFNGEIVAWE---TACRPTEELVKRMLNK-GLESL-----A----E--GE
-----KPLLHSDQ-GWHYR------------------I----------------------
-KSYQSALAD-RGLV-------QSMSRKGNCLDNAVMENFFGHLKEEM
>IS150_3bp
----KWVTDVTEFAV--------------------------------------NGR----
K-LYLSPVIDLFNNEVISYS---LSERPVMNMVENMLDQ-AFKKL-----N----P--HE
-----HPVLHSDQ-GWQYR------------------M----------------------
-RRYQNILKE-HGIK-------QSMSAKGNCLDNAVVECFFGTLKSEC
>IS861_3bp
----KCYTDVTEFAL--------------------------------------PEG----
K-LYLSPVLDGYNSEIIDFT---LSRSPALKQVQTMLER-AFPAA-----S----Y--SE
------TILHSDQ-GWQYQ------------------H----------------------
-KSYHQFLED-KGIR-------PSMSRKGNSPDNGMMESFFGILKSEM
>IS1221a
----KWTTDVTEFSG--------------------------------------PFG----
K-AYLSPILDMFNGEVIAWD---LSTSANNHQIRKMLQR-AFSKH-----K----N--LE
-----GLIFHSDQ-GWQYQ------------------H----------------------
-KQFSEKLKQ-KGIT-------QSMSRKGNCLDNSIIESFFGTLKREC
>IS1296
----LWCTDVTEFKV--------------------------------------NGQ----
K-LYLSPIIDLYNDEIISYS---IQTNPNLNLTNSMLDK-ALKNV-----K----N--TN
-----GLLIHSDQ-GFHYQ------------------H----------------------
-ISWAKKLEE-NNIT-------QSMSRKGNCLDNAIIENFFGLLKQEI
>IS1353
----KWLTDLTEIHI--------------------------------------PAG----
K-VYVSPIVDCFDGLVVAWN---IGTSPDANLVNTMLDH-AVRTL-----R----P--GE
-----HPVIHSDR-GSHYR------------------W----------------------
-PAWIRRTEN-AQLT-------RSMSKKGCSPDNAACEGFFGRLKTEL
>IS1223_3bp
----VLHTDVTEYKLT-------------------------------------NGK----
K-VYISPVVDEASLEILACA---VSYSPEMKTIYNMLDE-LADNL-----P----P--GA
-----APILHSDQ-GFQYQ------------------N----------------------
-PGYQARLKK-MNII-------QSMSRKGNCHDNAPGETIFNLMKREK
>ISBt1
----ALVTDITYLQF--------------------------------------QEE----
F-RYLSVVQGVYNNAVVSWK---ISTRNDNELVLDTIEI-LAQKR-----D-------VR
-----GTILHSDQ-GFQYT------------------S----------------------
-HAYNKRLSD-LSII-------GNYSRKGNCHNNVCIESFFSHFKSEM
>IS1138_3bp
----IVATDVTYIPSP----------------------------------KDAINN----
H-VYLSIAIHHQSKKIINWN---LSKRNDVKLVLDHISK-I---------K----F--DK
-----EWIIHSDH-GSQYS------------------S----------------------
-NQYSEIIKE-NNGI-------ISMSRIANSLNNREAEYFFSNIKSEC
>IS1002_6bp
----LLHIDSKRLGRI-RGVGHRITGDR-----------------AQN--RNRGIG----
W-DAVHLAIDDFSRVSFARI---LDDE-GGDQCAEFLHQ-ATAYYAS--LGV---R--ID
-------RVMTDN-GRGYV------------------S----------------------
-RTFRAVCVE-LGIR-------HIRTRPYTSKTNVKAERLVKTCLREW
>IS1121_6bp
----LIHVDVKKLGRIPDGGGWRVHGRS-----------------EQV--RGRGIG----
F-DYVHAAVDDHTRLAYAEI---HPDE-KGATAAGFLTR-AAAYFAG--HGI--TR--IE
-------RVITDN-AFAYR-----------------HS----------------------
-TAFKNAVQD-LGAR-------QKFIRPHCPWQNGKVERFNRTLATEW
>IS1649_6bp
----LVHIDVKKLGRIPDGGGHKTLGRAEG---------------HRS--RTNGAG----
W-AYLHTALDDHSRIAYTED---LPDE-TAPTCAAFLVR-ATAYFAS--LGI---R--IE
-------RVLTDN-AWAYS------------------K----------------------
-NTWRNTCRD-LDIS-------PRWTRPWRPQTNGKVERFHRTLLDEW
>IS481_6bp
----LLHIDIKKLGRI-QRPGHRVTGN------------------RRD--TVEGAG----
W-DFVFVAIDDHARVAFTDI---HPDE-RFPSAVQFLKD-AVAYYQR--LGV---T--IQ
-------RLLTDN-GSAFR------------------S----------------------
-RAFAALCHE-LGIK-------HRFTRPYRPQTNGKAERFIQSALREW
>ISAar22_!5bp
----MWQIDGLEYRLF-----------------------------------DQDAT----
K-AMIYQLIDDGSRFDVGTRCF-EQME-NAQDAMETLKA-AFAEY-----G----V--PQ
-------QLLSDN-GGAFN------------------LS-----------------RQGL
VNQTEIFLAS-VGCE-------AITGRFSHPQTQGKNERSHNTLTRFL
>ISAar27_!4bp
----LWQLDAFEFRTH-------------------------------------SDQ----
V-VTVYQLIDDATRFDVGSSAY-ARHE-NSGDAQQVLAR-AINDY-----G----P--PK
-------EVLSDN-SKAFN------------------QL-----------------RGGT
IGIVEAYLAS-QGTM-------PITGLPGRPTTQGKNERSHQTLQQFL
>ISAar28_15bp
----CWQLDATEYVLE-------------------------------------GGR----
K-CVIFQLIDDHSRLAVASLA--AKTE-NGQDAVKVFRK-GIESC-----G----V--PQ
-------RLLTDN-GDALN------------------PI-----------------RRGV
LSELVAYANG-LGIA-------TITGKPHKPTTQGKNERLHSTLFKWL
>ISAcp2_6bp
----LLHLDIKGMTRF-GEVSLRGDGR------------------LRG--KKEHPG----
F-LALHVAVDDHSRMVFAQM---LADQ-KAETTIGFLHA-AVEFFAS--HGI---G--IR
-------ALLTDN-GSSYR------------------S----------------------
-RQFRQACQQ-MAIK-------HSRTRPYTPRTNGKAERFIQTAMREW
>ISAisp3_6bp
----YVHMDVKYLPQM-----------------------------------QDESS----
R-RYLFVAIDRATRWVFVQF---KANK-TAASAQAFLKA-LHKAC-----PI---R--IN
-------KLLTDN-GKEFT------------------DRLFA----------SKEREPSG
NHEFDQLCRE-LGIE-------HRLTKPRTPRTNGMVERFNGRIADVL
>ISAni1_6bp
----LVHLDIKKLGRIPDGGGHRVMGRTAGWKNKTGTK------------TNRRPG----
Y-HYLHNAEDDHSRLAYTEI---LTDE-TKETAADFWVR-ANAWFKE--HGV---T--VQ
-------RVLADN-GNCYR------------------S----------------------
-HAYAEALGP--DMK-------HKRTRPYRPQTNGKVERSNGTMLEEW
>ISArsp1_6bp
----LVHVDIKKLGRIPDGGGHRALGRAAGRKN-----------------RRAGTG----
Y-AYLHHAVDDHSRLAYSEI---LTDE-KKETATAFWFR-AASFFAA--HGI---T--VR
-------AVLTDN-GACYR------------------S----------------------
-RAFTAALGP--NIK-------HRRTRPYRPQTNGKVERFNRTLNTEW
>ISAs19_7bp
----LVAVDTFFVGAL------------------------------------KGVG----
K-VYLQTVLDCYSRHAWGRL---YTSK-LPITSVHVLNETVLPFFET--HEA---R--VY
-------TILSDN-GREFC------------------GRPDH------------------
-HPYELFLQL-EGIE-------HRTTKVRRPQSNGFIERLHRTLLDEH
>ISBcen24_8bp
----RVQMDTMKIARG--------------------------------------------
--VYQYTAIDDCSRFRVLAV---YPRR-NARNTLFFLDR-VIEEM-----PF---P--IQ
-------RIQTDR-GGEFF------------------A----------------------
-ESVQRRLMN-ECIK-------FRPIPPRSPHLNGKVERSQLTDLNEF
>ISBli20_15bp
----LWQLDGFEYRLP-------------------------------------DGT----
I-VTIIQLIDDCTRYMLALDVS-DDGE-TSRAALKSITD-AIAAY-----G----K--PR
-------EILSDN-ARAFT------------------MQ-----------------RFGT
VGSVDIAMAA-QGII-------LTPGPFHRPQNQGKVESSHKPALKRL
>ISBli23_14bp
----MWQLDAFEYTLT------------------------------------GGKT----
K-ITVYQLLDDSTRFDVGTQAF-HGVE-NSADAIQTISA-AFTDY-----G----V--PQ
-------ELLTDN-GNAFN------------------GN-----------------RQGW
VVTTQLFLAD-HGCR-------GISGMPGHPQTQGKNERGHQTLLRVL
>ISBrsp4_9bp
----LWQMDFKGHSAL------------------------------------ENGV----
S-CHPLTALDDHSRFSVCLAA--CDNE-RGSTVKGHLET-TFRRY-----G----L--PD
-------AMFVDN-GGPWG------------------FT-----------------LEDP
WTALTVWLLK-LGIR-------TIHSRPYHPQGRGKNERFHRSLKAEV
>ISBxe3_7bp
----LWQMDFKGWFDL------------------------------------QDGR----
H-CSPLTMLDDHSRYNVTLDA--CIST-DTRIVQHHLER-TFRRY-----G----L--PL
-------RINADN-GSPWG------------------SP----------------SQPGQ
LTELAIWLIR-LGVR-------LSHSRVAHPQTNGKEERFHRTLKAEV
>ISBxe4_6bp
----YVHIDVKHLPKL-----------------R---------------TADGEVR----
K-RYLYVAIDRCSRFVHLAV---YDAE-NTTNAIAFLAQ-ARKAF-----PF---R--IT
-------HVLTDR-GSCFT------------------A----------------------
-DDFERACAK-LKVT-------RRVTKPYTPQTNGMVERFNGRVASEV
>ISCaa11_6bp
----YFHIDIAQVQTA--------------------------------------QG----
K-LYLFVAIDRTSKFCYARL---YPFA-SKSAAVGFLQD-LIAFV-----PY---N--ID
-------KILTDN-GVQFT------------------NR--------------KEGELGL
EHMFDRICEQ-EGIV-------HRRTQLAHPWTNGQVERMNRTIKEAT
>ISCbe2_15bp
----EFQLDTKHLLDK-------------------------DSLPEEVYEHMKKHNLP--
--CYEWNMIDIATRARFTAYSYELSSA-FGFMFISLVAL-WLRTH-----N----VRNPI
-------KIRLDN-GEEFC------------------GGSERK-----------------
LKEWNEMFSI-LGVE-------LNPIPPRAKHLMGVIENSHRADDEYF
>ISCce1_7bp
----LLAQDTFYVGYI------------------------------------KGVG----
R-IYQQTAIDTYSAVGFAKL---YTAK-VPVTAADILNDRVLPFFEN--HMI---P--IM
-------RVLTDR-GTEYC------------------GAPEK------------------
-HLYELFLQM-NDIE-------HTMTKAKSPQTNGICERFNQTILNEF
>ISChy3_6bp
----LWQADIKYGPYLPH-------------------------------PKNPKRK---V
R-TYLVAFIDDATRLLCHGEF--YLDQ-KRPVLEDCFRK-AILKR-----G----I--PD
-------AVYVDN-GKIFV------------------S----------------------
-RWFRLGCAR-LGIR-------PINTKPYSPESKGKIERFNRTVESFI
>ISCje1_13bp
----TWQMDYSDWTIA-------------------------------------GHQ----
R-VVILTILDDHSRYVLRCQA--FNSA-TVTHVIEAFAY-TAAIH-----G----Y--PQ
-------STLTDN-GRAFT------------------TSNDR--------------TNPA
RNGFEQLLLD-LGIE-------QKNGRPYHPQTQGKVERFHYTLKLAL
>ISCte4_6bp
----LLHIDTKKLGRI-VQPSHRVTGD------------------RRD--ATRGAG----
W-EFAHVAIDDHSRAGFVQM---RDDE-RKGSAVAFLQA-AVAHYAA--LGV---T--IK
-------RLITDN-GSAYR------------------S----------------------
-RLFAKTCQA-LGIK-------HTFTKPYRPQTNGKAERFIQTCLREW
>ISDvu4_7bp
----LVAVDTFFVGTL------------------------------------KGVG----
K-IYLQSAIDCHSRYAFGRL---YTSK-LPVTAVHMLNESVLPFFEE--HDT---P--VV
-------TVLSDN-GREFC------------------GRPDR------------------
-HPYELFLQL-ENIE-------HRTTRVRRPQSNGFVERLHRTLLDEH
>ISEc18_2bp
----RVQMDTCKIGPG--------------------------------------------
--LYQYTSVDDCTRSRVLRL---YSRR-TAANTLDFIDC-VIEEM-----PF---P--IQ
-------RLQTDR-GREFF------------------A----------------------
-VKVQEKLKE-YSIK-------FRPNKPASPHLNGKVERSQKTDKAEF
>ISFw3_7bp
----LGSQDS-YVGYI------------------------------------KGIG----
K-IYQQTFVDTYTRVGFAKL---YTEK-NAIVAADMLNDKVLPFFEE--HGI---D--LL
-------RVLTDR-GTEYC------------------GKLEN------------------
-HSYQMYLSI-EDID-------HTKTKANSPQTNGICERFHKTMKNEC
>ISGdi10_7bp
----CGAQDTFYVGTL------------------------------------KGVG----
R-VYQQTFVDTYSKVGFAKL---YDRK-TPVTAADLLNDRVIPFFEL--HDL---P--LQ
-------RVLTDR-GTEFC------------------GSHDR------------------
-HEYELYLAV-ENID-------HTRTKARSPQTNGIVERFHKTMLDEF
>ISGdi9_6bp
----YFHIDIAEVRTE--------------------------------------MG----
R-LYLLVAIDRTSKFAFVQL---HEKA-TRRVAGDFLRA-LAAAV-----PY---R--IH
-------TVLTDN-GTHFT------------------DPAGNGWTPEDIKAMRADGVLFR
CHSFELACAD-LDIE-------HRLTKPRHPWTNGQVERMNRTIKDAT
>ISGebe1_6bp
----LWQMDFKGSIPM------------------------------------KHHG----
R-CHPLTVLDDHSRFSVVLVA--CANE-RTETVKAALIE-AFRQY-----G----L--PY
-------RMTMDN-GSPWG------------------ND-----------------QYND
LTPLTVWLIR-NEIR-------VSHSRPYHPQTQGKDERFHRTLVAEA
>ISGme9_6bp
----THQADLVGPCYLTG-----------------------PI-----------------
R-FYSLNVVDTATVRCGLHS---SRSK-AGQMVIDGLWE-VWKRL-----G----I--PE
-------RLQVDN-AMSFF------------------GSPTHPR---------------G
MGPLIRLCLH-NDVE-------PWFIPMAEPWRNGMIEKFNDRYQQRF
>ISHne2_3bp
----VWCMDFKGWWRT------------------------------------GDGQ----
R-CEPFTVSDALSRYLLVCQP--VART-GYDTVWPVLAK-AFRDH-----G----L--PR
-------AIRSDN-GPPFG------------------SV-----------------AAGG
LSRLAVNFVK-MGIF-------PERITPGKPQENGRHERLHLTLKREA
>ISKpn27_6bp
----FVHIDIKYLPQM-----------------------------------PDETA----
R-RYLFVAIDRATRWVFIEL---YADQ-TDGSSGDFLNK-VQQAC-----PV---K--IV
-------KLLTDN-GSQFT------------------DRFTAG---------GKKKEPSG
THVFDRLCKQ-LGIE-------HRLIPPRHPQTNGMVERFNGRISDIV
>ISKpn28_5bp
----LIGMDAIELRMG-----------------------------------------D-L
R-RYIITMIDEHSDYALALA---VPSL-NSDITSHFFSK-ATKLF-----PV---A--IR
-------QVVTDN-GKEFL-----------------------------------------
-GNFDKTLQE-ASIK-------HIWTYPYTPKMNATCERFNRTLREQF
>ISKrh2_6bp
----MLHLDVKKLGRIPDGGGWWAHGRGSMD----------AKAAKRG--PGAGVG----
Y-TYLHSAVDGFSRLAYTEA---LADE-KAATTIAFFAR-ARAFFAA--HGI--TR--IH
-------RVITDN-GANYR------------------A----------------------
-KDFTRTVEA-LANR-------HQRIRPYTPRHNGKVERYNRLLADEV
>ISMav2_11bp
----LWQLDIVGGFPL------------------------------------ADGT----
S-AKALTGIDDHSRMCVCAKL--MARE-RTRAVCDGLRA-ALAAY-----G----V--PE
-------QILTDN-GKVFT------------------ERFC---------------HPPV
EVLFDAICRE-HGIE-------HLLTQPRSPTTTGKIEQFHRSLRAEF
>ISMav3_6bp
----LVHVDVKKLGKIPAGGGWRMLGRTVGNRNAQADK----TSGERSKHRHPLRG----
Y-HFLHTAIDAHSRLAYSEL---LTDE-RKETAAAFWLR-AQAWFTT--CGF---T--VR
-------KVLTDN-GSCYR------------------S----------------------
-HAFRDALGD---IE-------HRRTRPYRPQTNGKVERFHRTLADEW
>ISMex2_6bp
----LIHIDIKKLGRF-ARTGHRITGDRT----------------RQS--SGRGIG----
W-EFLHLAIDDHSRLAYSEI---LPDE-TRASCLAFLFN-ALRFFRR--HGI---G--VE
-------RVMTDN-GPAFK------------------S----------------------
-KRYAKALRR-LHIG-------HKRTRPYTPRTNGKVERFVQTSLREW
>ISMtsp15_7bp
----RVQMDACKICPG--------------------------------------------
--VYQYTAIDDCSRYAVLGI---YPRR-TAANTLDFLDR-VIEEM-----PF---A--IQ
-------RIQTDR-GREFF------------------A----------------------
-EAVQQRLID-WGIK-------FRPIPPRSPHLNGKVERSHRAALEEF
>ISMtsp16_6bp
----YVHIDSCELRHA--------------------------------------DG----
K-LIMFLAIDRVSKFTYVEF---HDSA-GKMEGSAFLRK-AVAVF-----PY---K--IH
-------TVLTDN-GMAFA------------------DLPKNRTGP--------SRRFLG
PHIFDRVCLE-HGIE-------HRLTKPYHPWTNGQAERMNRTIKDAT
>ISMyma6_6bp
----LVHLDVKKLGRIPDGGGHRKLGRHAGRRN------------------RSGVG----
Y-AFVHHAVDDHSRLAYSEI---LTDE-RKDTAAGFWLR-ANGFFVD--HGI---T--VK
-------RVLTDN-GNCYR------------------S----------------------
-KVFADSLGE--EIA-------HKRTRPYRPQTNGKVERFNRTLASEW
>ISMysp5_6bp
----LIHVDVTKFANIPDGGGHKFLSREHGGRNRRRTAHRTGDRGDRTKNWRPIIG----
T-AFVHTVIDDHSRMAYAEI---CTDE-KAATAVAVLQR-AVAWFSE--RGV---T--VE
-------RVLSDN-GSAYR------------------S----------------------
-YAWRDACTQ-LHIT-------PKRTRPYRPQTNGKIERFHRTLADGW
>ISNfa1_6bp
----MVHIDVKKVGRIPDGGGWRVHGKGSDR----------DKAVARAKKRGTRTG----
Y-VFLHTAVDGFSRLAYTEA---LPDE-KALTAIGFVFR-ARAFFAA--HGI--SR--IQ
-------RIVTDN-GACYR------------------A----------------------
-ADFSKVL---LGAR-------HQRINPYTPRHNGKVERYHRILAEEF
>ISPca3_6bp
----FVHVDIKYLPQM-----------------------------------PDETS----
R-RYLFVGIDRATRWVYLEV---CKSK-SAQAAKGFLNR-LVAKA-----PF---V--IK
-------KLLTDN-DKAFT------------------DRFST----------AGERKPTG
NHVFDKTCVQ-HGIE-------HRLIPPRHPQTNGMVERFNGRISEVL
>ISPfr15_6bp
----LIHVDIKKQGRIPDGGGWRAFGRGSVQDRTARAA--GDRAARAG--APASRG----
Y-RYLHHAVDDHSRVAYSEI---CDDE-KKETAAGFMTR-ALTFFES--IGV---A--VK
-------AVMTDN-GACYR------------------S----------------------
-RVFSQVLDD-AKIG-------HKWTRPYRPQTNGKVERFNRSLAAEW
>ISPfr21_6bp
----MLHVDVKKLGNIPDGGGWRYVGRRQGEKNRAATP---DKAKNKW--RDPLMG----
K-AYVHTAIDDHSRVAYAEV---HDDE-TAFTAAAVLVR-AVEWFNA--CGV---T--VE
-------RVLSDN-GGAYR------------------S----------------------
-HLWRDTCAE-LGIR-------HKRTRPYRPQTNGKIERFRRTLSDGW
>ISPfr5_14bp
----TWQSDVTHWQLA-------------------------------------DGT----
P-ADIISWLDDHSRCLLHISA--HRAV-SVHTVLDTFTA-TIALH-----G----P--PA
-------STLTDN-GIIYT------------------TRLLG-------------GPNSG
PNRFELFLEA-MGIV-------QKNGGPHRPTTQGKIERFHQTLKRRL
>ISPosp6_6bp
----LLHLDTKKLHRF-DKPGHRVTGD------------------RTQ--NTPRAG----
S-QALHVAIDDHSRVGFSLL---LPDE-TARCACAHLLA-ALRYYKA--LGV---R--VA
-------QVMTDN-GSAYK------------------S----------------------
-KRFAKLLRR-LGIR-------HIRTRPYTPRTNGKAERFIQTLLREW
>ISRel2_6bp
----MIHIDIKKLGRF-HEVGHRITGDRTR------------QSSRRG--KSWGAG----
W-ECVHVAIDDASRIAFSQI---SPDE-TKESAVAFLKA-ALAYYAS--LGI---A--VE
-------RVMTDN-GPCYT------------------S----------------------
-KPFGQACRD-NGLK-------HVRTRPYTPKTNGKAERFIQTALREW
>ISRm20_5bp
----LWQMDFKGWVQL------------------------------------ADAT----
L-CHPLTVIDDHSRFVPCLMA--CADQ-RGATVRGHLER-TFRRY-----G----L--PD
-------AMFVDN-GAPWG------------------DP-----------------SGEG
WTGLGVWLLK-LGVA-------LLHSRPYHPQSRGKNERFHRTLKAEV
>ISRpe1_3bp
----LGCQDTYYVGNF------------------------------------KGIG----
K-VYSQVFIDSYTRVADAKL---YTDK-TALTAADMLNDRVLPWYET--QGI---P--IL
-------RILTDR-GSEYK------------------GNIEH------------------
-HAFELFLSI-EGIE-------HTTTKAYSPQTNGMCERFNKTMKQEF
>ISSav5_16bp
----LWQMDIVGGLLL------------------------------------ADGG----
E-CKMVTGIDDHSRFMVIAKV--VQRA-TARAVCSAFGE-ALVRF-----G----V--PE
-------EVLTDN-GKQFT------------------ARFSP--------------GKPG
EAMFDRICRE-NGIT-------HRLTKPRSPTTTGKIERFHQTLRREL
>ISSav7_6bp
----LVDVDIKKLGNIPDGGGHRIMPRQQAAGNRQATT-----DVRRG--GSPVIG----
Y-SFVHTAVDDHSRLAYSEV---LTDE-RKETAASFWQR-ANTFFAE--HGI---S--VE
-------RVLTDN-GSCYR------------------S----------------------
-RLFGQTLSA-TGIV-------HKRTRPYRPQTNGKVERLNRTLLDEW
>ISSde2_7bp
----LGSQDTFYVGNL------------------------------------KGVG----
R-IYQQTFVDTYSKVAFAKL---YTTK-TPITAADVLNDKVLPYFEH--HEL---P--ML
-------RILTDR-GTEYC------------------GRVEH------------------
-HDYQLYLAI-NDID-------HTKTKAMSPQTNGICERFHKTILNEF
>ISSpal1_6bp
----YFHIDIAELRYE--------------------------------------GG----
K-AFLYVAVDRTSKLVFARI---YRKA-TKLAAAAFLKV-LVKTV-----PY---R--IH
-------TVLTDN-GVQFV------------------QP------------QRGQSRQWL
IHIFERVCLE-NGIE-------HRLTKPYHPWTNGQAERMVRTIKEAT
>ISSsu8_3bp
----KWQMDVKYVPTH--------------------------C------YTGKLPD----
K-FYQYTVIDEASRERFIFP---FKEQ-SSHSTVQFVKL-AIKHF-----GY---K--PK
-------IIQTDN-GFEFT------------------HFKETK----------------Q
VHPLDLLCQE-LGIE-------HKLIRPRTPRHNGKVERSHRNDNRRF
>ISStma1_6bp
----LLHLDIKKLGNF-QRPGHRTDAK------------------RRG--NAAGGG----
W-GYVHVAIDDHSRVAFSSV---HPNE-QAETACQALLG-ALQYYAS--LGI---T--FK
-------RILTDN-GACYR------------------S----------------------
-TAFAKLLKS-LGIK-------HIRTKPYTPRTNGKAERFIQTSLREW
>ISStpr1_6bp
----LIHVDVKKLGRIPDGGGHKVLGRQAG----------------RA--RRSQMG----
F-DYVHSAVDDHSRLAYSEI---HSDE-KAATCADFLRR-AAAFFTT--VGI--DR--IE
-------RVLTDN-AWPYR-----------------KS----------------------
-FAWRQALTD-LGAA-------GKLTRAYRPQTNGKVERFNRTLLDEW
>ISTel1_6bp
----FIHIDVKYLPQM-----------------------------------PDEEQ----
R-RYLFVAIDRATRWVYLAI---HEEK-SAESATRFLAN-VLANA-----PF---V--VR
-------TVLTDN-GKEFT------------------DRFSS----------AGERQPTG
HHPFDQLCRE-KRIT-------HRLIQPRHPQTNGMVERFNGRIAEIL
>ISTni2_6bp
----LWHLDFHHGSRK---------------------------------VLTRDGT-W-A
K-PYLLGILDDRSRLICHLQW--YLDE-SAQGLVHGLSQ-AFMKR-----G----L--PR
-------ALMTDN-GAAML------------------A----------------------
-EETVAGLQR-LGVL-------HQTTLPYSPHQNGKQESLWGRIEGRL
>IS481EU-1_TV_15bp
----IWHADVHYFRGV-------------------------------------RGQ----
---YIYGIIDDFSRKVLACIQ--IPDM-LAATTANVAAS-AFIEF-----G----A--PY
-------CFWTDN-GSENR------------------G----------------------
--AFQDLLDL-WGVQ-------WRHTDSHSPYQNGKIERFWPTLERCQ
>IS481EU-2_TV_15bp
----IWHADIHYWRKR-------------------------------------IGK----
---YLFAIIDDRSRKIIDFNL--FTEK-TAQNTTAVLKR-ALSTLP----Q----P--PY
-------AIWTDN-GLENK------------------S----------------------
--SFHQLLVE-RGIE-------HIFIQPGNPQANGKIERWWPYVERNC
>IS481EU-3_TV_4bp
----IWHVDIHFFKHR-------------------------------------QGE----
---YLYAVIDDKSRKILAWAH--LETK-EAAQTSRVIDQ-CFQKY-----G----K--PF
-------AIWSDN-GTENF------------------G----------------------
--VFRNLLQN-ANVQ-------SITILPHCPYMNGKIERFWQNVEIED
>IS481EU-4_TV_4bp
----IWHVDIHFLNHR-------------------------------------QGE----
---YLYAVIDDKSRKILAWSH--LETK-EAAQTSRVIQQ-CFDVY-----G----K--PF
-------AIWSDN-GLENY------------------G----------------------
--VFKNLLKN-ANVE-------SITIIPHCPYMNGKIERFWQNIQVDE
>IS481EU-5_TV_4bp
----IWHVDIHFLGKK-------------------------------------RSQ----
---ILYAVIDDCTRLIIEWQH--LSSK-HASQTVKVIKR-AIARY-----G----P--PH
-------TIWSDN-GGENK------------------G----------------------
--EFLKAMRV-RGIN-------NVYIVPHCPYQNGKIERLWPNIESRE
>IS481EU-6_TV_4bp_15bp
----LWHTDLKFLKDD-------------------------------------NGN----
L-QYLISFLDDRSRYIICWDV--FDTK-EMKNTARVFRH-AIDLV-----KL---V--PH
-------GILTDN-GTEFI------------------G----------------------
-KDFEAVCQE-FNIK-------HFKTHPYSPEENGKIERSWETLFKTN
>IS481EU-7_TV_4bp_15bp_24bp
----IWHCDIHYLHGN-------------------------------------VSF----
---PFFAILDDMTRKVLKTKL--LKNK-SSNSTAKVLRK-LLEEF----------I--PY
-------CIWTDN-GGENR------------------G----------------------
--EFGQVMQE-NGIV-------WKHTLPYMPRQNGKVERLWPSLEKFL
>IS481EU-8_TV_15bp
----QWHTDLKSFKEE-------------------------------------TNGTK-H
T-YHLIAFIDDRSRFCIYYEI--LPDK-TMKSTSKALQN-AIDSI-----KI---I--PY
-------ELLTDN-GCEFT------------------G----------------------
-KDFKNVLQV-NGIQ-------HHRTEPYTPQLNGKIERFWQTIFSAR
>IS481EU-9_TV_4bp
----IWHVDIHFLKEP-------------------------------------ETL----
---PVYGIIDDKSRYLLALKL--LRNK-SSTETSKVAIA-TVQKY-----G----A--PF
-------CFWSDN-GKENE------------------G----------------------
--EFTKFLST-YDIQ-------IRKSAPYMPRQNGKIERLWPSLDKNA
>IS481EU-10_TV_4bp
----IWHVDVHFLYGS-------------------------------------QRL----
---PVYGIIDDKSRFLLALKI--LPNK-SSESTTRVAEE-TIGLY-----Q----K--PF
-------CFWSDN-GGENM------------------G----------------------
--QFYNWLMR-NNIQ-------IRHTLPHMPRQNGKIERLWPSLERNV
>IS481EU-1_HisMel_15bp
----LWHADIHYVTI--------------------------------------EGE----
Q-FYLLGFIDDRSRFLIYYEV--LSSK-TSEACATALIK-ALGSV-----VH---R--PK
-------MLTIDN-GGEFT------------------G----------------------
-NPFQFILQL-YGIE-------DYRTHPYTPEENGKIERFWLTIERAK
>IS481EU-2_HisMel_15bp
----LWHTDIHYLSKI-------------------------------------NNI----
Q-YYLIAFIDDCSRYVVHWEV--IDEK-TSIASALALIH-ALEKT-----Q----K--PK
-------TITIDN-GGEFV------------------G----------------------
-EEFQHVLDE-KEIE-------CFRTHPRTPEENGKIERFWSTLEKAR
>IS481EU-3_HisMel_15bp
----LWHADIHYVRI--------------------------------------DDN----
Q-FYLLGFIDDRTRFLLHYEV--LASK-DSKLCSEALER-ALNKV-----QF---R--PK
-------MLAIDN-GGEFV------------------G----------------------
-NPFQIVLSA-NGIE-------EFRTHPYTPQQNGKIERFWSTIERAR
>IS481EU-4_HisMel_16bp
----IWHTDLHHFDG---------------------------------------------
--QYLIAFIDDYSRYVVHHEL--IPTK-DSDVLKTVLEI-AIQYH-----N----R--PY
-------CIWTDN-GTEFK------------------G----------------------
--HFKEFCDT-NGIK-------IVLTQVKNPQQNGKCERFWSTADNCT
>IS481EU-5_HisMel_15bp
----IWHTDHHNYNG---------------------------------------------
--EYLISFIDDYSRYVVYCDA--ISNK-XSATTKKCLEL-AIQFC-----GN---R--PF
-------SVWTDN-GQEFK------------------G----------------------
--DFKKFLEE-NGIK-------QVLSEVKNPQQNGKCERFWGTAENAK
>ISA0963-1_15bp
----LWQGDW------------------------------------------KKLG----
E-KWIIAFMDDASRFITCYGV--FDSA-TTENTIKVFKK-GFAEY-----G----I--PD
-------EILTDH-GTQFV------------------AAKS---------------REKA
RHRFREFLAE-NGVR-------HILARVNHPQTNGKIERFFGLMEQKL
>ISMac4_15bp
----AAHIDWHENPLL--------------------------------------------
G-LQVCAILDDSSRMIIAGGE--YVHC-NTENTIKVIDE-LVKEYWD--IY----P--LR
-------ELIMDH-GSEFG------------------AHRIN-------------KDGSW
DSDFKRCIEE-LGIK-------PILARVRHPQTNGKIEKWFDTYQRFR
>IS1202_27bp as of 2022-05-19
----LIQMDASPHAWF------------------------------------GPET----
--TNLHLAIDDASGNILGAYF--DKQE-TLNAYYHVLEQ-ILANH-----G----I--PL
-------QMKTDK-RTVFT-----------------YQASNSKK-----------MEDDS
YTQFGYACHQ-LGIL---------LETTSIPQAKGRVERLNQTLQSRL
>ISAba32_5bp
----LIQIDGSYHDWF------------------------------------EGRA---S
K-CCLLVYIDDATGKLLHLRF--CEAE-TTFDYMLSTRA-YIEQY-----G----K--PL
-------AFYSDK-HSVFR-----------------VNQKSSQ--------------DSQ
ITQFGRILNE-LNID---------IIFANSPQAKGRVERANRTLQDRL
>ISApi2_5bp
----LIQIDGSHHDWF------------------------------------EGRA---P
K-CCLLVFIDDATGKLQHLRF--CASE-SAFDYMISTRL-YIEQH-----G----K--PL
-------AFYSDK-HSVFR-----------------VNQSSKK--------------DTK
ITQFGRVLST-LNID---------IIFANSPQAKGRVERANRTLQDRL
>ISBcen27_5bp
----LIQIDGSDHRWF------------------------------------EERA---P
A-CTLLVYVDDATSRLMMLHF--TQTE-STFSYFEATRT-YIERH-----G----K--PG
-------AFYSDK-ASVFR------------------NVKPGK-------------TGNR
VTPFGRAMYE-LNID---------TFCANSSSAKGRVERAHLTLQDRL
>ISCARN112
----MIQIDGSPHDWF------------------------------------EGRG---D
Y-CTLLVFIDDATGELTQLRF--APTE-TTLGYMHVLHD-HILMH-----G----V--PA
-------ALYSDK-HSIFR-----------------INTKEVD--------------PEA
ETQFSRAARE-LGIE---------CIHAHSPQAKGRVERANQTLQDRL
>ISCARN53_16bp
----LIQADGSPHRWF------------------------------------EERG---G
A-CTLLLYVDDATTTILGGLF--AEHE-TSDGYFELFER-AFIEH-----G----L--PV
-------ALYTDK-HSVFR-----------------INNPGSM--------------VDD
ETHVQRALRE-LDVE---------LICANSPQAKGRVERANRSLQDRL
>ISCARN63_17bp
----LMQMDGSPHNWF------------------------------------EGRA---P
E-CTLLLAVDDATSRICSARF--ERTE-TTDGYFRLTRS-HIERY-----G----R--FL
-------AAYPDK-HSIFR-----------------YSGQSVA--------------SDV
TTQYQRACNE-LDVE---------LICANSPQAKGRVERANRTLQDRL
>ISEsa1
----LIQIDGSPHDWF------------------------------------ENRG---P
R-CTLIVFIDDATSALMALRF--VPAE-TTRAYMETLRG-YLNDH-----G----V--PL
-------ALYSDR-HSIFR-----------------VNNPERE---------------GE
LTQFTRAIKT-LGIE---------PIHANSPQAKGRVERANQTLQDRL
>ISHahy13_17bp
----LIQIDASPHDWF-------------------------------------GTG---E
K-YDIHGAIDDSTGKIMGLYM--TKNE-CRQGYFETLRS-VVLNY-----G----I--PV
-------SIYTDR-HTIFR-----------------SPKADKLTIE-----EQLAGKTVK
DTQFGRAMKE-LGIT---------MIPARSPQAKGRIERLWDTLQSRL
>ISKpn21_5bp
----LIQIDGCDHDWF------------------------------------EGRG---P
A-CTALVYVDDATSKLMELLF--VKSE-STFSYFEATRR-YIDKH-----G----K--PL
-------ALYSDK-AGVFR-----------------VNNKHAT-------------GGDG
HTQFGRAMHE-LNIQ---------TICAETSPAKGRVERAHLTLQDRL
>ISKpn65_5bp
----LVQIDGSHHDWF------------------------------------EGRA---P
K-CCLLVFMDDATGRLMHLRF--CDSE-NAFDYMMATRQ-YIDKH-----G----K--PV
-------AFYSDK-HAVFR-----------------VSGPESR--------------RTG
TTQFGRALRE-LAIE---------LICANSSQAKGRVERVNKTLQDRL
>ISMex6_6bp
----LIQIDGSKHYWF------------------------------------ESRG---P
E-CTLLAFIDDATSRIMHAAF--VHSE-SAFDYLRETRA-YLLKH-----G----R--PT
-------AFYSDK-HAVFR-----------------VSKRDAA-------------GGTG
MTQFGRALDE-LNID---------IMCANTPSAKGRIERAFGTLQDRL
>ISRel26_5bp
----LVQIDGSEHRWF------------------------------------EDRG---P
P-CSLLVFVDDATGRLMQLRF--VRSE-SAFSYFEALAL-YLRRH-----G----A--PV
-------AFYSDK-HSVFR-----------------VAKKDAK-------------GGQG
MTQFGRALCE-LNIE---------ILCANSSQAKGRVERMNRTLQDRL
>ISRor8
----LIQIDGSEHRWF------------------------------------EDRG---P
A-CTLLVYVDDATSRLMQLLF--VSSE-STFTYFEATRG-YLERY-----G----K--PL
-------AFYSDK-ASVFR-----------------INNKQAT-------------GGDG
QTQFGRAMNE-LNIT---------GICANTSSAKGRVERAHLTLQDRL
>ISSen13_3bp
----LIQIDGCDHHWF------------------------------------ENRG---R
P-CTALVYVDDATSRLMHLLF--VKSE-STFSYFEATRG-YIEKY-----G----K--PM
-------ILYSDK-ASVFR-----------------VNNKHAT-------------TGPG
ETQFARAMRC-LNIT---------PLCAETSQAKGRVERAHLTLQDRL
>ISSeq2_28bp
----LIQMDASQFPWF------------------------------------GQQE----
--THLHVAIDDTSGDIVGAYF--DTQE-TLNGYYHVLEQ-ILEVH-----G----I--PF
-------QFLTDK-RTVFT-----------------YASSQSKK-----------IEEDT
FTQFGYACHQ-LGIA---------IETSSIPQAKGRVERLNQTLQSRL
>ISTde1_17bp
----MLQFDGSHHKWF------------------------------------EQRG---P
K-CCLMNIVDDATGMTQSFL---TEQE-TTEAAMRLLWG-WIDCH-----G----I--PQ
-------AVCCDK-KNAYV-----------------ITREPTMS--------EIIKNVRP
KTPFQKACEK-LGIQ---------IIVAHSAQSKGRVERNHSVYQDRF
>ISVbsp4_16bp
----MLQMDGSPHQWF------------------------------------GEHR----
--SCLIAIIDDATSDIHAEF---FPSE-TTEGCMKVMKA-YIEKR-----G----L--FK
-------TLYVDR-AGIFG-----------------GPKRS------------------N
FSQMQRACEE-LGIE---------IIFANSPQGKGRVERAFDTFQDRL
