# Supplementary material for: IS481EU Shows a New Connection between Eukaryotic and Prokaryotic DNA Transposons
Source: Biology (Basel). 2023 Feb 25;12(3):365. doi: 10.3390/biology12030365 (PMC10045372; doi:10.3390/biology12030365)
Supplement: Supplementary file 1 [file biology-12-00365-s001.zip › SupplementaryMaterials/TableS1.xlsx]

## Sheet: Table S1
Table S1. The characteristics of IS481EU families.
Phylum	Order	Family	Species	Genome assembly	IS481EU family	TSD (bp)1	TIR (bp)2	Length	TPase (aa)3	Average identity to consensus (%)4	Detected copy number with both termini
Parabasalia	Trichomonadida	Trichomonadidae	Trichomonas vaginalis	ASM289133v1	IS481EU-1_TV	15	1873	6558	276	99	3
					IS481EU-2_TV	15, 16	21	2277	411	98	16
					IS481EU-3_TV	4	27	3063	422	99	9
					IS481EU-4_TV	n.d.	47/48	2562	432	99	0
					IS481EU-4N1_TV	4	47/48	2136	-	97	2
					IS481EU-5_TV	4	15	3420	342	98	6
					IS481EU-5N1_TV	4	15	1956	-	99	42
					IS481EU-6_TV	5, 14, 15, 16	29	3163	323	99	19
					IS481EU-7_TV	4, 5, 15, 24	31	2423	353	99	376
					IS481EU-8_TV	5, 15, 16	24	2244	310	99	12
					IS481EU-8N1_TV	n.d.	29/31	1060	-	98	0
					IS481EU-9_TV	4	36	2742	326	98	45
					IS481EU-10_TV	4	23	2467	324	99	1
					IS481EU-10N1_TV	4	23	2016	-	98	22
					IS481EU-N1_TV	4	23	1815	-	98	32
					IS481EU-N2_TV	4, 15, 16	20	1054	-	99	29
					IS481EU-N3_TV	4	14	698	-	98	88
			Trichomonas tenax	PRJEB22701	IS481EU-1_TrTenax	n.d.	259	1707	262	-	1
			Trichomonas gallinae	MiGF1c1.0	IS481EU-1_TrGallinae	n.d.	90	1383	199	-	1
					IS481EU-2_TrGallinae	n.d.	n.d.	1689	234	-	0
					IS481EU-3_TrGallinae	n.d.	n.d.	1441	292	-	0
					IS481EU-4_TrGallinae	n.d.	n.d.	1490	429	-	0
					IS481EU-5_TrGallinae	n.d.	n.d.	885	290	-	0
	Tritrichomonadida	Tritrichomonadidae	Tritrichomonas foetus	TF_PacBio	IS481EU-1_TrFoetus	n.d.	n.d.	2558	327	-	0
		Dientamoebidae	Histomonas meleagridis	ASM2018611v1	IS481EU-1_HisMel	15, 16	61	1729	311	99	5
					IS481EU-2_HisMel	15, 16	43/44	1675	290	97	2
					IS481EU-3_HisMel	15, 16	107	1409	301	99	2
					IS481EU-4_HisMel	16	36	1774	283	97	3
					IS481EU-5_HisMel	13, 15, 16	45	1391	304	94	4
					IS481EU-5N1_HisMel	21	35	860	-	94	3
1 "n.d." indicates no copy with TSDs was detected.
2 "n.d." indicates no copy with TIRs was detected. If the left and the right TIRs are of different length, both lengths are shown with a slash "/".
3 The minus sign "-" indicates the family is non-autonomous and doe not encode a transposase.
4 The minus sign "-" indicates only one copy is characterized and no consenus sequence was generated.
